# Supplementary material for: Elevated NTCP expression by an iPSC-derived human hepatocyte maintenance medium enhances HBV infection in NTCP-reconstituted HepG2 cells
Source: Cell Biosci. 2021 Jul 5;11:123. doi: 10.1186/s13578-021-00641-1 (PMC8256212; doi:10.1186/s13578-021-00641-1)
Supplement: Supplementary file 1 — Additional file 1: Table S1. Differentially expressed genes in HepG2-NTCP cells following HMM treatment. [file 13578_2021_641_MOESM1_ESM.xlsx]

## Sheet: 2727 DEG
GeneID	Ctrl_1	Ctrl_2	Ctrl_3	HMM_1	HMM_2	HMM_3	baseMean	log2FoldChange	pvalue	padj	Symbol	Type
ENSG00000140465	53.4904	55.4017	60.1044	63178.4	65827.1	67551.7	32787.7	10.1841	0	0	CYP1A1	protein_coding
ENSG00000121895	0	0	0	190.004	188.234	236.205	102.407	10.1793	1.22054e-17	1.01877e-16	TMEM156	protein_coding
ENSG00000197467	0	0	0	45.4357	46.5414	34.1744	21.0252	7.8942	1.47045e-10	8.29858e-10	COL13A1	protein_coding
ENSG00000039139	4.61124	1.0073	6.67827	995.455	961.855	985.026	492.439	7.88167	3.8936e-83	1.84946e-81	DNAH5	protein_coding
ENSG00000129988	2.76674	1.0073	0	182.776	212.022	237.21	105.964	7.36374	2.9113e-23	3.08319e-22	LBP	protein_coding
ENSG00000197632	0	0	0	16.5221	18.6165	31.159	11.0496	6.96784	5.7276e-08	2.67066e-07	SERPINB2	protein_coding
ENSG00000134830	0	0	0.954038	34.0768	35.1646	41.2103	18.5676	6.74162	4.99978e-08	2.34108e-07	C5AR2	protein_coding
ENSG00000124440	2.76674	1.0073	6.67827	331.474	388.879	374.913	184.286	6.69721	2.57145e-49	6.20487e-48	HIF3A	protein_coding
ENSG00000138061	0	0	0.954038	30.9789	24.8221	49.2513	17.6677	6.6701	9.15817e-08	4.20077e-07	CYP1B1	protein_coding
ENSG00000173432	0	0	0	23.7505	10.3425	16.0821	8.36251	6.56462	6.20799e-07	2.64818e-06	SAA1	protein_coding
ENSG00000263155	0	1.0073	1.90808	68.1536	63.0894	106.544	40.117	6.36755	4.68324e-13	3.08884e-12	MYZAP	protein_coding
ENSG00000196136	31.3564	25.1826	41.0236	2514.45	2584.6	2704.8	1316.9	6.31697	0	0	SERPINA3	protein_coding
ENSG00000286911	0.922248	0	0.954038	52.6641	48.6099	50.2565	25.5678	6.30374	3.73392e-09	1.89917e-08	AC009533.3	lncRNA
ENSG00000108602	25.8229	23.168	24.805	1324.86	1442.78	1867.53	784.829	5.97121	1.14336e-210	2.40386e-208	ALDH3A1	protein_coding
ENSG00000154864	5.53349	5.03652	7.6323	380.008	373.365	382.954	192.422	5.96141	2.52316e-64	8.48218e-63	PIEZO2	protein_coding
ENSG00000251985	0	0	0	7.22841	9.30827	16.0821	5.43646	5.94481	1.67673e-05	6.24572e-05	RNU6-1161P	snRNA
ENSG00000105370	51.6459	33.241	46.7479	2628.04	2711.81	2814.36	1380.97	5.94467	0	0	LIM2	protein_coding
ENSG00000140505	0	0	0.954038	9.29367	23.7878	22.1128	9.35806	5.74094	1.11494e-05	4.22426e-05	CYP1A2	protein_coding
ENSG00000204583	0	0	0	5.16315	10.3425	8.04103	3.92445	5.47324	0.000150803	0.000503332	LRCOL1	protein_coding
ENSG00000215182	0.922248	3.02191	1.90808	88.8062	81.7059	83.4257	43.2983	5.46071	1.15449e-17	9.65207e-17	MUC5AC	protein_coding
ENSG00000125872	22.1339	17.1242	15.2646	711.482	786.032	870.442	403.746	5.43631	5.87394e-142	6.46638e-140	LRRN4	protein_coding
ENSG00000109321	12.9115	13.095	8.58634	491.532	507.818	487.488	253.572	5.42696	9.22149e-95	5.25625e-93	AREG	protein_coding
ENSG00000257732	0	0	0	4.13052	6.20552	12.0615	3.73293	5.40281	0.000236376	0.000770888	AC089983.1	lncRNA
ENSG00000133800	1.8445	3.02191	1.90808	73.3167	81.7059	121.621	47.2363	5.36329	7.60328e-19	6.66749e-18	LYVE1	protein_coding
ENSG00000187773	16.6005	12.0877	16.2186	619.578	588.49	644.288	316.21	5.36026	3.9442e-118	3.19145e-116	DIPK1C	protein_coding
ENSG00000130595	1.8445	3.02191	0.954038	70.2188	82.7402	82.4206	40.2	5.3519	8.29715e-17	6.65069e-16	TNNT3	protein_coding
ENSG00000272347	0	0	0	4.13052	8.27402	9.04616	3.57512	5.33947	0.000282189	0.000912064	AC116351.2	lncRNA
ENSG00000254246	0.922248	1.0073	0	18.5873	24.8221	31.159	12.7497	5.27974	2.41928e-06	9.75087e-06	AC011377.1	lncRNA
ENSG00000249746	1.8445	2.01461	3.81615	99.1325	96.1855	92.4719	49.2442	5.22779	9.89449e-21	9.35473e-20	AC099509.1	lncRNA
ENSG00000125810	0	0	0	7.22841	8.27402	4.02052	3.25382	5.20168	0.000496305	0.00155877	CD93	protein_coding
ENSG00000166979	0	2.01461	0	19.62	31.0276	20.1026	12.1275	5.197	3.89942e-06	1.54067e-05	EVA1C	protein_coding
ENSG00000283247	2.76674	2.01461	0	39.2399	69.2949	60.3077	28.9373	5.1374	1.20365e-12	7.72423e-12	CCDC201	protein_coding
ENSG00000247157	0	0	0.954038	11.3589	14.4795	10.0513	6.14063	5.11893	0.000144522	0.000483879	LINC01252	lncRNA
ENSG00000183185	0	0	0	3.09789	6.20552	9.04616	3.05826	5.11482	0.000770111	0.00235552	GABRR3	protein_coding
ENSG00000241635	50.7236	56.409	65.8286	1761.67	1792.36	2126.85	975.64	5.03894	0	0	UGT1A1	protein_coding
ENSG00000239799	0	0	0	10.3263	1.03425	5.02565	2.73103	4.95009	0.00202087	0.00583205	ITIH4-AS1	lncRNA
ENSG00000100628	19.3672	10.073	14.3106	407.889	428.181	478.441	226.377	4.89758	4.34456e-90	2.3168e-88	ASB2	protein_coding
ENSG00000228157	0	0	0	8.26104	4.13701	3.01539	2.56891	4.86072	0.00204307	0.00589017	AC007952.2	lncRNA
ENSG00000171873	0.922248	0	0	10.3263	12.411	7.0359	5.11591	4.84896	0.000445254	0.00140737	ADRA1D	protein_coding
ENSG00000232803	18.445	18.1315	33.3913	689.797	659.853	598.052	336.278	4.79679	6.7378e-131	6.59635e-129	SLCO4A1-AS1	lncRNA
ENSG00000231274	4.61124	3.02191	3.81615	100.165	107.562	103.528	53.7842	4.75691	5.85859e-24	6.3756e-23	SBK3	protein_coding
ENSG00000283787	0	0	0.954038	7.22841	14.4795	6.03077	4.78213	4.74666	0.000721431	0.00221852	PRR33	protein_coding
ENSG00000286153	2.76674	12.0877	17.1727	249.896	269.94	304.554	142.736	4.69181	3.29903e-19	2.94126e-18	AP000331.1	lncRNA
ENSG00000231683	25.8229	37.2703	34.3454	825.071	864.635	802.093	431.54	4.68268	8.58299e-173	1.36741e-170	AL033397.1	lncRNA
ENSG00000156535	252.696	304.206	269.039	6906.23	6804.35	7308.29	3640.8	4.67241	0	0	CD109	protein_coding
ENSG00000100055	3.68899	3.02191	6.67827	115.655	108.597	113.58	58.5366	4.65241	4.43834e-26	5.19833e-25	CYTH4	protein_coding
ENSG00000285748	0	0	0	6.19578	3.10276	4.02052	2.21984	4.65096	0.00403008	0.0111045	AC090337.2	lncRNA
ENSG00000260468	0	0	0	3.09789	5.17126	5.02565	2.2158	4.64893	0.00398317	0.010987	LINC01290	lncRNA
ENSG00000250562	0	0	0	4.13052	3.10276	6.03077	2.21068	4.64636	0.0040821	0.0112406	RPL38P4	processed_pseudogene
ENSG00000137878	7.37798	6.04383	3.81615	131.144	146.864	153.785	74.8384	4.64392	1.12806e-32	1.6594e-31	GCOM1	protein_coding
ENSG00000108932	348.61	374.717	330.097	8356.04	8538.79	9198.94	4524.53	4.6318	0	0	SLC16A6	protein_coding
ENSG00000156127	4.61124	9.06574	4.77019	147.666	146.864	155.795	78.1287	4.62409	3.29662e-34	5.09387e-33	BATF	protein_coding
ENSG00000254687	0.922248	0	0	8.26104	6.20552	10.0513	4.24002	4.57051	0.00124903	0.0037145	AC009646.2	lncRNA
ENSG00000197665	0	0	0	8.26104	3.10276	1.00513	2.06149	4.54244	0.00758707	0.0198539	AC007952.1	lncRNA
ENSG00000253270	0	0	0	6.19578	4.13701	2.01026	2.05717	4.5399	0.00619724	0.0165084	AC090541.1	lncRNA
ENSG00000274879	0	0	0	7.22841	3.10276	2.01026	2.0569	4.53979	0.006509	0.0172832	AC009804.1	processed_pseudogene
ENSG00000199453	0	0	0	3.09789	6.20552	3.01539	2.05313	4.53768	0.0060042	0.0160475	SNORD115-12	snoRNA
ENSG00000243514	0	0	0	2.06526	4.13701	6.03077	2.03884	4.52987	0.0063669	0.016934	RPL32P33	processed_pseudogene
ENSG00000115648	2.76674	1.0073	0	27.881	29.9933	30.1539	15.3004	4.52213	5.70749e-08	2.66176e-07	MLPH	protein_coding
ENSG00000231172	23.0562	16.1169	12.4025	397.563	402.324	379.939	205.234	4.50939	5.60511e-86	2.80255e-84	AC007099.1	lncRNA
ENSG00000287577	2.76674	3.02191	1.90808	53.6968	48.6099	72.3693	30.3954	4.50789	3.15223e-14	2.2225e-13	AC009533.4	lncRNA
ENSG00000286954	0	1.0073	0	7.22841	5.17126	11.0564	4.07723	4.50723	0.00163154	0.00477293	AL033539.2	lncRNA
ENSG00000175489	130.037	127.928	134.519	2920.28	2886.6	2968.15	1527.92	4.48235	0	0	LRRC25	protein_coding
ENSG00000232309	0	0	0.954038	3.09789	7.23977	12.0615	3.89221	4.44117	0.00233344	0.00665991	AL390856.1	lncRNA
ENSG00000122133	1.8445	1.0073	1.90808	35.1094	31.0276	37.1898	18.0144	4.42992	3.18855e-09	1.63246e-08	PAEP	protein_coding
ENSG00000275409	0	0	0	5.16315	5.17126	1.00513	1.88992	4.41695	0.0100635	0.0256997	AC026367.2	lncRNA
ENSG00000237664	0	0	0	4.13052	3.10276	4.02052	1.87563	4.40835	0.00860283	0.0222734	LINC00316	lncRNA
ENSG00000171102	0	0	0	2.06526	3.10276	6.03077	1.86647	4.40286	0.00956411	0.0245369	OBP2B	protein_coding
ENSG00000232096	0	0	0	3.09789	2.06851	6.03077	1.86619	4.4027	0.00956813	0.0245447	YPEL5P1	processed_pseudogene
ENSG00000184557	35.0454	29.2118	29.5752	603.056	636.065	694.544	337.916	4.36224	1.41062e-136	1.46487e-134	SOCS3	protein_coding
ENSG00000196620	0	1.0073	0	4.13052	10.3425	6.03077	3.58519	4.31134	0.00325512	0.00907935	UGT2B15	protein_coding
ENSG00000234758	0	0	0	1.03263	8.27402	1.00513	1.71863	4.27998	0.018406	0.0446231	AC034228.2	lncRNA
ENSG00000124882	9.22248	8.05843	15.2646	218.918	205.816	209.067	111.058	4.27995	3.12412e-48	7.27827e-47	EREG	protein_coding
ENSG00000265962	0	0	0	6.19578	3.10276	1.00513	1.71728	4.2789	0.0152204	0.0374811	GACAT2	lncRNA
ENSG00000205364	0	0	0	3.09789	5.17126	2.01026	1.71324	4.27614	0.0135415	0.0337289	MT1M	protein_coding
ENSG00000279588	0	0	0	6.19578	1.03425	3.01539	1.70757	4.27246	0.0154618	0.0380499	AC087762.2	TEC
ENSG00000206090	0	0	0	4.13052	2.06851	4.02052	1.70326	4.26963	0.0135052	0.033645	AP000350.1	unprocessed_pseudogene
ENSG00000268460	0	0	0	5.16315	1.03425	4.02052	1.70299	4.26942	0.0151217	0.0372523	AC006262.1	lncRNA
ENSG00000005001	1.8445	6.04383	1.90808	51.6315	68.2607	62.318	32.0011	4.24211	5.56598e-15	4.0814e-14	PRSS22	protein_coding
ENSG00000287342	0.922248	0	0	8.26104	5.17126	6.03077	3.39755	4.23645	0.00389934	0.0107662	AC188616.1	lncRNA
ENSG00000250645	1.8445	1.0073	3.81615	45.4357	40.3358	38.1949	21.7724	4.20676	7.94932e-11	4.56458e-10	AC010442.2	processed_pseudogene
ENSG00000063438	11.067	14.1023	14.3106	216.852	247.186	254.298	126.303	4.18942	3.96312e-54	1.07117e-52	AHRR	protein_coding
ENSG00000228262	0	0	0.954038	8.26104	2.06851	8.04103	3.22077	4.15435	0.00588677	0.0157616	LINC01320	lncRNA
ENSG00000238120	0.922248	0	0	8.26104	2.06851	8.04103	3.21547	4.15435	0.00589909	0.0157879	LINC01589	lncRNA
ENSG00000234424	0	1.0073	0.954038	7.22841	13.4453	13.0667	5.95029	4.131	0.000696956	0.00214867	AL353743.4	unprocessed_pseudogene
ENSG00000273874	0	0	0	4.13052	3.10276	2.01026	1.54059	4.12317	0.0202205	0.0485361	MIR6859-2	miRNA
ENSG00000235241	0	0	0	4.13052	3.10276	2.01026	1.54059	4.12317	0.0202205	0.0485361	BX284668.4	processed_pseudogene
ENSG00000225438	0	0	0	4.13052	3.10276	2.01026	1.54059	4.12317	0.0202205	0.0485361	KRT41P	unprocessed_pseudogene
ENSG00000278869	0	0	0.954038	9.29367	4.13701	4.02052	3.06754	4.07831	0.00683073	0.0180441	BX539320.1	lncRNA
ENSG00000260423	8.30023	14.1023	12.4025	183.808	188.234	201.026	101.312	4.05008	4.53498e-44	9.42644e-43	LINC02367	lncRNA
ENSG00000106541	43.3456	89.6501	59.1504	932.465	979.437	1210.18	552.371	4.02555	7.1655e-41	1.35044e-39	AGR2	protein_coding
ENSG00000148908	33.2009	39.2849	34.3454	496.695	561.599	654.339	303.244	4.00604	2.07216e-112	1.52733e-110	RGS10	protein_coding
ENSG00000232909	0	0	0.954038	2.06526	11.3768	3.01539	2.90191	3.99318	0.0105496	0.0268451	AL157823.2	lncRNA
ENSG00000255187	0.922248	0	0	3.09789	8.27402	5.02565	2.88663	3.98903	0.0088552	0.0228737	LINC02748	lncRNA
ENSG00000165178	0	0	0.954038	6.19578	4.13701	6.03077	2.88627	3.98678	0.00835607	0.0217024	NCF1C	unprocessed_pseudogene
ENSG00000188064	11.067	12.0877	8.58634	177.612	144.795	178.913	88.8436	3.98394	3.63187e-38	6.38941e-37	WNT7B	protein_coding
ENSG00000277011	1.8445	1.0073	0	14.4568	14.4795	16.0821	7.97837	3.96916	8.43895e-05	0.000290013	AC148477.4	lncRNA
ENSG00000221869	341.232	354.571	321.511	5229.24	5473.26	5137.21	2809.51	3.96138	0	0	CEBPD	protein_coding
ENSG00000136531	17.5227	16.1169	21.9429	271.582	277.18	294.503	149.808	3.92142	1.34568e-63	4.45951e-62	SCN2A	protein_coding
ENSG00000229989	0.922248	2.01461	2.86211	26.8484	33.0961	26.1334	15.3128	3.89952	5.82959e-08	2.71624e-07	MIR181A1HG	lncRNA
ENSG00000259579	8.30023	6.04383	5.72423	97.0672	97.2197	105.539	53.3156	3.89599	4.46548e-24	4.87403e-23	AC087762.1	lncRNA
ENSG00000248112	0.922248	0	0	3.09789	6.20552	6.03077	2.7094	3.8932	0.0112714	0.0285204	AC108174.1	lncRNA
ENSG00000271732	2.76674	1.0073	2.86211	36.1421	36.1988	27.1385	17.6859	3.89048	6.0575e-09	3.04179e-08	AL137798.1	lncRNA
ENSG00000153060	0.922248	0	0.954038	10.3263	10.3425	7.0359	4.93017	3.85587	0.00205292	0.00591625	TEKT5	protein_coding
ENSG00000055955	8.30023	8.05843	5.72423	97.0672	104.46	116.595	56.7008	3.84917	3.33052e-25	3.76998e-24	ITIH4	protein_coding
ENSG00000113263	0.922248	2.01461	0	13.4242	12.411	15.0769	7.30817	3.82388	0.00018676	0.000616685	ITK	protein_coding
ENSG00000213657	3.68899	15.1096	7.6323	115.655	104.46	146.749	65.549	3.81733	1.35037e-26	1.61103e-25	RPL31P44	processed_pseudogene
ENSG00000277247	37.8122	47.3433	37.2075	572.077	570.907	567.898	305.541	3.80978	2.2353e-124	2.00474e-122	AC083809.1	lncRNA
ENSG00000166741	4.61124	4.02922	1.90808	44.4031	42.4044	60.3077	26.2773	3.80146	2.46894e-12	1.55598e-11	NNMT	protein_coding
ENSG00000259293	0	0	0.954038	8.26104	4.13701	2.01026	2.56039	3.80103	0.0158277	0.0388499	LIPC-AS1	lncRNA
ENSG00000260823	0.922248	0	0	4.13052	7.23977	3.01539	2.55132	3.79924	0.0148391	0.0366124	AC026461.3	lncRNA
ENSG00000224810	2.76674	2.01461	0.954038	37.1747	22.7536	20.1026	14.2944	3.79706	2.75649e-07	1.21214e-06	AL355482.1	lncRNA
ENSG00000256249	0.922248	0	0	5.16315	4.13701	5.02565	2.54134	3.79472	0.0142487	0.0353087	AC026333.3	lncRNA
ENSG00000267105	0	0	0.954038	7.22841	2.06851	5.02565	2.5461	3.79446	0.0156312	0.038419	AC011511.3	lncRNA
ENSG00000275216	0	0	0.954038	5.16315	2.06851	7.0359	2.53693	3.79026	0.0157743	0.0387374	AL161431.1	lncRNA
ENSG00000232774	2.76674	0	1.90808	26.8484	20.6851	15.0769	11.2142	3.71216	5.56521e-06	2.1681e-05	AL355916.1	lncRNA
ENSG00000229912	1.8445	4.02922	0	29.9463	17.5823	27.1385	13.4235	3.69087	8.38728e-07	3.53722e-06	AC128709.1	lncRNA
ENSG00000234500	0.922248	0	0	4.13052	5.17126	4.02052	2.37409	3.6894	0.018862	0.0456297	AC008267.3	unprocessed_pseudogene
ENSG00000019186	445.446	465.375	452.214	5211.68	5726.66	6638.88	3156.71	3.68929	0	0	CYP24A1	protein_coding
ENSG00000234639	0	1.0073	0	3.09789	4.13701	6.03077	2.37883	3.68481	0.0194547	0.0468822	AC009263.1	processed_pseudogene
ENSG00000027075	3.68899	2.01461	2.86211	34.0768	37.2331	39.2	19.8459	3.67966	8.92113e-10	4.76624e-09	PRKCH	protein_coding
ENSG00000179930	4.61124	12.0877	7.6323	115.655	87.9115	104.533	55.4051	3.6782	1.7289e-23	1.84546e-22	ZNF648	protein_coding
ENSG00000259178	0	0	1.90808	7.22841	5.17126	12.0615	4.39488	3.67452	0.00462495	0.0126269	AC023906.2	lncRNA
ENSG00000088002	21.2117	16.1169	17.1727	205.493	228.57	263.344	125.318	3.67362	2.45778e-50	6.10281e-49	SULT2B1	protein_coding
ENSG00000146678	5752.06	6062.96	6480.78	78528.4	78987.9	73286	41516.4	3.65714	0	0	IGFBP1	protein_coding
ENSG00000232457	0.922248	0	2.86211	17.5547	15.5138	15.0769	8.65497	3.65212	6.05018e-05	0.000211513	SLC16A6P1	transcribed_unprocessed_pseudogene
ENSG00000288622	0	0	2.86211	17.5547	7.23977	11.0564	6.45217	3.63951	0.000736451	0.00226092	AC010442.3	protein_coding
ENSG00000146521	0.922248	3.02191	3.81615	25.8158	29.9933	39.2	17.1282	3.62653	2.17865e-08	1.04825e-07	LINC01558	lncRNA
ENSG00000272719	1.8445	1.0073	0	12.3916	12.411	10.0513	6.28428	3.59977	0.00062596	0.00194146	AC006483.2	lncRNA
ENSG00000131016	1589.03	1844.37	1719.18	21406.4	19783.2	20746.9	11181.5	3.58828	0	0	AKAP12	protein_coding
ENSG00000229331	0	0	3.81615	14.4568	13.4453	18.0923	8.30176	3.58464	0.000124403	0.000419972	GK-IT1	lncRNA
ENSG00000237167	0.922248	7.05113	0	28.9136	22.7536	41.2103	16.8085	3.58315	1.32707e-07	6.01402e-07	AC128709.3	lncRNA
ENSG00000081041	1.8445	0	0.954038	13.4242	9.30827	11.0564	6.0979	3.56088	0.000789501	0.00241166	CXCL2	protein_coding
ENSG00000276984	0.922248	0	0.954038	9.29367	3.10276	10.0513	4.054	3.55575	0.00681913	0.018019	AL023881.1	lncRNA
ENSG00000111700	0.922248	1.0073	1.90808	12.3916	12.411	20.1026	8.1238	3.54907	0.000112427	0.000381549	SLCO1B3	protein_coding
ENSG00000160183	11.067	23.168	19.0808	184.841	221.33	209.067	111.426	3.53932	5.96102e-44	1.23108e-42	TMPRSS3	protein_coding
ENSG00000168497	1151.89	1308.49	1131.49	13313.7	13615.9	14074.8	7432.72	3.5141	0	0	CAVIN2	protein_coding
ENSG00000160307	0.922248	1.0073	0.954038	13.4242	10.3425	9.04616	5.94941	3.50925	0.000901654	0.00273406	S100B	protein_coding
ENSG00000231170	0.922248	2.01461	0	10.3263	9.30827	13.0667	5.93968	3.50009	0.00100316	0.00302268	AC002451.1	lncRNA
ENSG00000172260	0.922248	1.0073	0.954038	7.22841	12.411	12.0615	5.7641	3.46053	0.0011781	0.00351375	NEGR1	protein_coding
ENSG00000280208	0.922248	4.02922	3.81615	18.5873	36.1988	40.2052	17.2932	3.4541	6.80528e-08	3.14912e-07	GGT4P	unprocessed_pseudogene
ENSG00000235670	0	0	1.90808	7.22841	8.27402	5.02565	3.73936	3.41933	0.0100972	0.0257799	RPL21P40	processed_pseudogene
ENSG00000166897	0.922248	1.0073	3.81615	25.8158	14.4795	21.1077	11.1915	3.41509	9.91668e-06	3.77225e-05	ELFN2	protein_coding
ENSG00000255398	48.8791	62.4529	48.6559	552.457	596.764	551.816	310.171	3.41462	1.26637e-115	9.93347e-114	HCAR3	protein_coding
ENSG00000204614	0	1.0073	0.954038	5.16315	10.3425	5.02565	3.74878	3.41074	0.00974039	0.0249541	TRIM40	protein_coding
ENSG00000232208	0	1.0073	0.954038	3.09789	10.3425	7.0359	3.73961	3.40761	0.0103995	0.0264972	AL139415.1	processed_pseudogene
ENSG00000181997	0	2.01461	0	6.19578	6.20552	8.04103	3.74282	3.39704	0.0102205	0.0260721	AQP7P2	unprocessed_pseudogene
ENSG00000182782	13.8337	28.2045	18.1267	198.265	219.262	205.046	113.79	3.38294	8.38709e-44	1.72379e-42	HCAR2	protein_coding
ENSG00000214140	9.22248	7.05113	9.54038	77.4473	88.9457	103.528	49.2892	3.38234	1.75585e-20	1.6443e-19	PRCD	protein_coding
ENSG00000263271	2.76674	0	2.86211	18.5873	17.5823	23.118	10.8194	3.37182	1.28596e-05	4.84076e-05	AC110285.4	lncRNA
ENSG00000148604	3.68899	4.02922	9.54038	70.2188	55.8496	51.2616	32.4314	3.35927	1.07202e-13	7.34633e-13	RGR	protein_coding
ENSG00000228918	18.445	22.1607	14.3106	209.624	171.686	177.908	102.356	3.35197	1.26821e-39	2.32686e-38	LINC01344	lncRNA
ENSG00000262097	0.922248	0	0.954038	10.3263	4.13701	5.02565	3.56087	3.35046	0.0123983	0.0311324	LINC02185	lncRNA
ENSG00000286763	1.8445	1.0073	2.86211	19.62	19.6508	19.0975	10.6804	3.34356	1.23534e-05	4.6591e-05	AC012533.1	lncRNA
ENSG00000266970	1.8445	0	0.954038	9.29367	13.4453	6.03077	5.26138	3.32899	0.00252951	0.00717481	AC061992.2	lncRNA
ENSG00000236499	0.922248	1.0073	2.86211	12.3916	15.5138	20.1026	8.79993	3.32356	8.76118e-05	0.000300755	LINC00896	lncRNA
ENSG00000230006	0	2.01461	0	5.16315	5.17126	9.04616	3.56586	3.31984	0.0134265	0.0334717	ANKRD36BP2	transcribed_unprocessed_pseudogene
ENSG00000277386	0	0	2.86211	7.22841	8.27402	13.0667	5.23854	3.31351	0.00300953	0.00844395	AL138999.1	lncRNA
ENSG00000234477	4.61124	2.01461	5.72423	37.1747	34.1303	52.2667	22.6536	3.31229	5.4259e-10	2.93989e-09	AC004231.1	lncRNA
ENSG00000204117	1.8445	0	0.954038	14.4568	9.30827	4.02052	5.09736	3.27916	0.00361187	0.0100102	AL162293.1	lncRNA
ENSG00000047457	1065.2	1027.45	1162.02	10812.7	10737.6	9846.24	5775.2	3.26959	0	0	CP	protein_coding
ENSG00000125910	0.922248	3.02191	0.954038	11.3589	22.7536	12.0615	8.51204	3.25787	0.000160017	0.000532904	S1PR4	protein_coding
ENSG00000034971	0	1.0073	0.954038	6.19578	6.20552	6.03077	3.3989	3.25585	0.0145222	0.0359136	MYOC	protein_coding
ENSG00000134802	1.8445	1.0073	0.954038	11.3589	12.411	12.0615	6.60622	3.22518	0.000672509	0.00207655	SLC43A3	protein_coding
ENSG00000231298	0	2.01461	2.86211	15.4895	12.411	17.0872	8.31073	3.22314	0.000176743	0.000585566	MANCR	lncRNA
ENSG00000269155	0.922248	5.03652	1.90808	19.62	22.7536	29.1487	13.2315	3.21107	2.72296e-06	1.09302e-05	AL009178.2	lncRNA
ENSG00000108176	43.3456	37.2703	47.7019	376.91	398.187	403.057	217.745	3.19621	5.78626e-80	2.62686e-78	DNAJC12	protein_coding
ENSG00000021762	1.8445	0	0	6.19578	6.20552	5.02565	3.21191	3.1962	0.0198047	0.0476361	OSBPL5	protein_coding
ENSG00000185640	1.8445	0	2.86211	12.3916	16.548	14.0718	7.953	3.17058	0.000259151	0.000841206	KRT79	protein_coding
ENSG00000225676	4.61124	0	0.954038	16.5221	19.6508	15.0769	9.46918	3.16644	9.00441e-05	0.000308733	AC002378.1	lncRNA
ENSG00000253339	0	0	2.86211	7.22841	10.3425	8.04103	4.74568	3.15458	0.00549737	0.0147977	AC111149.2	lncRNA
ENSG00000214353	35.0454	31.2264	32.4373	298.43	299.933	281.436	163.085	3.15401	8.40065e-61	2.62776e-59	VAC14-AS1	lncRNA
ENSG00000187492	11.9892	9.06574	2.86211	62.9904	84.8087	65.3334	39.5083	3.152	4.0506e-15	2.98043e-14	CDHR4	protein_coding
ENSG00000182035	2.76674	2.01461	0	12.3916	15.5138	14.0718	7.79308	3.13018	0.000324397	0.00104049	ADIG	protein_coding
ENSG00000124143	46.1124	57.4163	43.8858	406.856	423.009	456.329	238.935	3.1292	1.32423e-83	6.36077e-82	ARHGAP40	protein_coding
ENSG00000231131	143.871	130.95	149.784	1252.58	1206.97	1246.36	688.42	3.12414	1.25112e-226	3.05632e-224	LNCAROD	lncRNA
ENSG00000128274	25.8229	14.1023	23.851	183.808	198.576	174.892	103.509	3.11829	9.15627e-38	1.57835e-36	A4GALT	protein_coding
ENSG00000021461	4.61124	5.03652	3.81615	38.2073	35.1646	43.2205	21.6761	3.11674	1.58983e-09	8.3172e-09	CYP3A43	protein_coding
ENSG00000162551	29.5119	28.2045	22.8969	215.82	233.741	244.246	129.07	3.10538	2.22454e-47	5.07646e-46	ALPL	protein_coding
ENSG00000279124	0.922248	0	1.90808	6.19578	5.17126	13.0667	4.54401	3.09344	0.00687887	0.0181638	AL356585.2	unprocessed_pseudogene
ENSG00000118785	1672.96	1727.53	1833.66	14671.6	15326.6	14508	8290.06	3.0881	0	0	SPP1	protein_coding
ENSG00000279525	8.30023	3.02191	1.90808	37.1747	35.1646	40.2052	20.9624	3.07256	7.99889e-09	3.97647e-08	AC002451.2	TEC
ENSG00000254416	27.6674	32.2337	28.6211	257.125	229.604	256.308	138.593	3.07194	2.59253e-50	6.43117e-49	LINC02732	lncRNA
ENSG00000164825	274.83	292.118	320.557	2403.96	2460.49	2590.22	1390.36	3.07091	0	0	DEFB1	protein_coding
ENSG00000178597	2.76674	7.05113	1.90808	33.0442	29.9933	33.1693	17.9888	3.05535	7.78523e-08	3.59028e-07	PSAPL1	protein_coding
ENSG00000243055	0	0	3.81615	10.3263	9.30827	12.0615	5.91871	3.04791	0.00255152	0.00723407	GK-AS1	lncRNA
ENSG00000196557	270.219	278.016	278.579	2187.11	2246.4	2343.96	1267.38	3.03555	0	0	CACNA1H	protein_coding
ENSG00000248461	30.4342	32.2337	25.759	256.092	239.947	228.164	135.438	3.03502	1.16573e-48	2.75331e-47	LINC02119	lncRNA
ENSG00000227098	0.922248	1.0073	0.954038	6.19578	9.30827	8.04103	4.40478	3.03096	0.00687402	0.0181528	AC073636.1	lncRNA
ENSG00000206172	2.76674	2.01461	4.77019	28.9136	19.6508	29.1487	14.5441	3.01949	1.44337e-06	5.94738e-06	HBA1	protein_coding
ENSG00000276950	20.2895	20.1461	29.5752	202.396	187.2	171.877	105.247	3.00232	4.1176e-37	7.00839e-36	GSTT4	protein_coding
ENSG00000111344	12.9115	21.1534	11.4485	109.459	112.734	135.692	67.233	2.9845	6.3771e-24	6.92225e-23	RASAL1	protein_coding
ENSG00000249942	0.922248	0	1.90808	8.26104	7.23977	7.0359	4.22784	2.9745	0.0092277	0.0237338	AC239584.1	lncRNA
ENSG00000005981	93.147	71.5186	74.415	539.033	614.346	717.662	351.687	2.96537	5.56189e-94	3.12856e-92	ASB4	protein_coding
ENSG00000228509	147.56	156.132	192.716	1295.95	1227.66	1350.89	728.485	2.96472	2.5849e-200	5.10021e-198	AC006460.1	lncRNA
ENSG00000226791	2.76674	2.01461	1.90808	18.5873	17.5823	16.0821	9.82352	2.9605	6.81342e-05	0.000236936	LINC02611	lncRNA
ENSG00000165272	65.4796	58.4236	68.6907	339.735	372.331	778.975	280.606	2.9525	4.53153e-13	2.99263e-12	AQP3	protein_coding
ENSG00000229894	0.922248	2.01461	0.954038	12.3916	8.27402	9.04616	5.60044	2.9466	0.00280265	0.00789717	GK3P	protein_coding
ENSG00000115596	2.76674	1.0073	0.954038	9.29367	13.4453	14.0718	6.92314	2.94559	0.000947297	0.00286535	WNT6	protein_coding
ENSG00000108244	998.794	1008.31	1027.5	7496.89	7809.64	7939.51	4380.11	2.93749	0	0	KRT23	protein_coding
ENSG00000205076	1.8445	6.04383	0.954038	19.62	23.7878	23.118	12.5614	2.93534	1.26029e-05	4.749e-05	LGALS7	protein_coding
ENSG00000214491	258.229	252.833	260.452	1937.21	1960.94	1978.09	1107.96	2.92883	0	0	SEC14L6	protein_coding
ENSG00000229951	1.8445	3.02191	0.954038	16.5221	10.3425	17.0872	8.29537	2.92836	0.000327132	0.00104887	FLJ31356	lncRNA
ENSG00000246985	3.68899	5.03652	1.90808	29.9463	22.7536	27.1385	15.0786	2.91593	1.2845e-06	5.32098e-06	SOCS2-AS1	lncRNA
ENSG00000258404	6.45573	1.0073	1.90808	26.8484	24.8221	20.1026	13.524	2.91233	7.14065e-06	2.75177e-05	LINC02320	lncRNA
ENSG00000133488	16.6005	12.0877	14.3106	105.328	115.836	102.523	61.1144	2.90728	2.32936e-22	2.36908e-21	SEC14L4	protein_coding
ENSG00000240476	5.53349	4.02922	4.77019	29.9463	36.1988	41.2103	20.2814	2.90073	2.01866e-08	9.74014e-08	LINC00973	lncRNA
ENSG00000260284	0.922248	3.02191	1.90808	8.26104	22.7536	12.0615	8.15473	2.89514	0.000553555	0.00172818	TPSP2	unprocessed_pseudogene
ENSG00000280744	0	1.0073	2.86211	7.22841	9.30827	12.0615	5.41127	2.89426	0.00426342	0.0117009	LINC01173	lncRNA
ENSG00000183134	415.011	451.272	427.409	3233.16	3303.4	3023.43	1808.95	2.88641	0	0	PTGDR2	protein_coding
ENSG00000188257	1256.1	1192.65	1291.77	9046.87	9468.58	9097.42	5225.57	2.88351	0	0	PLA2G2A	protein_coding
ENSG00000260604	88.5358	103.752	89.6796	674.307	695.018	694.544	390.973	2.87428	2.21655e-124	1.9949e-122	AL590004.3	lncRNA
ENSG00000287689	8.30023	8.05843	5.72423	50.5989	55.8496	53.2718	30.3005	2.85479	8.76972e-12	5.3558e-11	AC009704.3	lncRNA
ENSG00000144834	2.76674	0	0	7.22841	9.30827	4.02052	3.88732	2.85239	0.0181579	0.044055	TAGLN3	protein_coding
ENSG00000286618	1.8445	1.0073	4.77019	19.62	16.548	19.0975	10.4812	2.85043	7.13127e-05	0.000247286	AC131944.1	lncRNA
ENSG00000235269	38.7344	48.3506	44.8398	304.626	331.995	312.595	180.19	2.85014	1.22884e-59	3.74787e-58	LINC02331	lncRNA
ENSG00000278569	1.8445	3.02191	2.86211	15.4895	20.6851	19.0975	10.5001	2.84498	5.90446e-05	0.000206651	Metazoa_SRP	misc_RNA
ENSG00000198788	0.922248	0	1.90808	8.26104	6.20552	6.03077	3.88794	2.83791	0.0150526	0.0370928	MUC2	protein_coding
ENSG00000165309	0.922248	1.0073	0.954038	6.19578	9.30827	5.02565	3.90221	2.83211	0.0143053	0.0354352	ARMC3	protein_coding
ENSG00000235689	17.5227	9.06574	15.2646	103.263	86.8772	108.554	56.7579	2.82645	1.30739e-19	1.18121e-18	AC253536.4	unprocessed_pseudogene
ENSG00000161896	0.922248	2.01461	0	6.19578	10.3425	4.02052	3.91595	2.82587	0.0165269	0.0404074	IP6K3	protein_coding
ENSG00000279607	2.76674	6.04383	2.86211	21.6852	33.0961	27.1385	15.5987	2.82446	1.58835e-06	6.51755e-06	AL358613.2	lncRNA
ENSG00000243135	26.7452	24.1753	24.805	160.058	167.549	208.062	101.899	2.82161	3.43271e-33	5.13106e-32	UGT1A3	protein_coding
ENSG00000287420	0.922248	2.01461	1.90808	12.3916	15.5138	6.03077	6.46351	2.81606	0.00208373	0.00599458	AL590068.4	lncRNA
ENSG00000229214	49.8014	42.3068	41.0236	331.474	300.967	306.564	178.69	2.816	3.20778e-58	9.45741e-57	LINC00242	lncRNA
ENSG00000145850	2.76674	2.01461	3.81615	19.62	24.8221	16.0821	11.5203	2.80973	3.30408e-05	0.000119255	TIMD4	protein_coding
ENSG00000215246	0	1.0073	3.81615	12.3916	6.20552	15.0769	6.41624	2.80916	0.0028373	0.00798966	AC116351.1	lncRNA
ENSG00000238178	0	2.01461	2.86211	11.3589	11.3768	11.0564	6.44481	2.80865	0.00201561	0.00582079	AC078993.1	lncRNA
ENSG00000115904	5374.86	5424.33	5531.51	38364.3	37412	37660.2	21627.9	2.79625	0	0	SOS1	protein_coding
ENSG00000198892	6.45573	4.02922	2.86211	35.1094	35.1646	22.1128	17.6223	2.78343	5.04768e-07	2.17091e-06	SHISA4	protein_coding
ENSG00000260310	2.76674	2.01461	0	10.3263	11.3768	11.0564	6.25681	2.77278	0.00249225	0.00707541	AC027277.2	lncRNA
ENSG00000004809	3.68899	2.01461	1.90808	11.3589	24.8221	16.0821	9.97912	2.7704	0.000162567	0.000540767	SLC22A16	protein_coding
ENSG00000236283	54.4126	44.3214	69.6448	406.856	375.434	368.882	219.925	2.76998	2.03396e-65	6.98407e-64	AC019197.1	lncRNA
ENSG00000128340	7.37798	8.05843	9.54038	54.7294	54.8154	60.3077	32.4716	2.7666	3.7398e-12	2.33226e-11	RAC2	protein_coding
ENSG00000128285	10.1447	10.073	10.4944	62.9904	80.6717	64.3283	39.7838	2.75917	2.95218e-14	2.08375e-13	MCHR1	protein_coding
ENSG00000225900	10.1447	7.05113	10.4944	59.8925	66.1922	61.3129	35.848	2.75313	3.88436e-13	2.57385e-12	HSPE1P13	processed_pseudogene
ENSG00000138119	18.445	8.05843	2.86211	60.9252	64.1237	74.3795	38.1323	2.7522	6.7117e-12	4.12348e-11	MYOF	protein_coding
ENSG00000099998	82.08	93.6793	97.3119	617.513	614.346	605.088	351.67	2.75152	1.58607e-107	1.07912e-105	GGT5	protein_coding
ENSG00000024422	17.5227	17.1242	15.2646	95.002	123.076	116.595	64.0974	2.74536	1.55127e-21	1.52277e-20	EHD2	protein_coding
ENSG00000232712	0	2.01461	0.954038	8.26104	5.17126	6.03077	3.73862	2.74323	0.0199671	0.0479862	KIZ-AS1	lncRNA
ENSG00000258919	1.8445	5.03652	2.86211	17.5547	24.8221	22.1128	12.3721	2.74165	2.36962e-05	8.68669e-05	AL049836.1	lncRNA
ENSG00000203645	4.61124	2.01461	2.86211	23.7505	19.6508	20.1026	12.1653	2.73067	2.51722e-05	9.20541e-05	LINC00501	lncRNA
ENSG00000164398	154.015	154.118	134.519	964.477	918.416	1042.32	561.311	2.72476	7.2021e-151	8.63243e-149	ACSL6	protein_coding
ENSG00000288018	2.76674	6.04383	0.954038	19.62	22.7536	21.1077	12.2076	2.71767	3.51266e-05	0.000126349	AP003120.1	lncRNA
ENSG00000130592	60.8684	39.2849	43.8858	302.561	314.413	333.703	182.453	2.71672	3.72985e-54	1.00918e-52	LSP1	protein_coding
ENSG00000237637	7.37798	18.1315	11.4485	83.643	77.5689	79.4052	46.2625	2.71555	1.40933e-15	1.06282e-14	FRY-AS1	lncRNA
ENSG00000227479	11.9892	10.073	9.54038	55.762	81.7059	69.3539	39.7374	2.70794	1.14466e-13	7.82742e-13	AC124861.1	lncRNA
ENSG00000268926	15.6782	15.1096	20.9888	106.361	98.254	133.682	65.0123	2.70738	6.5719e-21	6.25721e-20	AL354861.3	lncRNA
ENSG00000102760	3.68899	0	0.954038	6.19578	12.411	12.0615	5.88523	2.69216	0.00490086	0.0133193	RGCC	protein_coding
ENSG00000168907	23.9784	30.2191	22.8969	125.981	135.487	233.19	95.2921	2.68574	4.18216e-23	4.38921e-22	PLA2G4F	protein_coding
ENSG00000100652	1536.46	1586.5	1708.68	9406.23	10010.5	11603.2	5975.27	2.68266	1.49214e-155	1.89472e-153	SLC10A1	protein_coding
ENSG00000232415	1.8445	1.0073	4.77019	17.5547	16.548	15.0769	9.46695	2.68191	0.000268795	0.000870859	ELN-AS1	lncRNA
ENSG00000277010	0.922248	0	2.86211	6.19578	7.23977	11.0564	4.71272	2.68088	0.0107836	0.027397	AC120498.10	lncRNA
ENSG00000042062	120.814	149.081	156.462	831.267	907.039	988.042	525.451	2.67917	2.08311e-126	1.92894e-124	RIPOR3	protein_coding
ENSG00000285934	0.922248	1.0073	1.90808	6.19578	9.30827	9.04616	4.73131	2.67716	0.00905385	0.0233445	AC091074.2	lncRNA
ENSG00000241886	20.2895	29.2118	20.9888	177.612	128.247	141.723	86.3455	2.67207	6.64374e-26	7.72844e-25	AC112496.1	lncRNA
ENSG00000084628	46.1124	49.3579	36.2534	240.603	238.912	355.816	161.176	2.66683	5.99999e-39	1.07849e-37	NKAIN1	protein_coding
ENSG00000104055	10.1447	15.1096	10.4944	84.6757	80.6717	60.3077	43.5673	2.66379	1.9748e-14	1.41175e-13	TGM5	protein_coding
ENSG00000274611	0.922248	4.02922	0	5.16315	14.4795	11.0564	5.94176	2.66161	0.00582303	0.0156072	TBC1D3	protein_coding
ENSG00000259867	15.6782	15.1096	11.4485	101.198	89.98	75.3847	51.4664	2.65743	6.31342e-17	5.09564e-16	AC105411.1	lncRNA
ENSG00000258077	4.61124	2.01461	1.90808	21.6852	11.3768	21.1077	10.4506	2.65495	0.000169651	0.000563016	AC078923.1	lncRNA
ENSG00000257017	386.422	391.841	365.397	2469.02	2428.42	2291.69	1388.8	2.65234	0	0	HP	protein_coding
ENSG00000140682	35.0454	45.3287	45.7938	233.374	276.145	279.426	152.519	2.64787	8.35776e-45	1.7835e-43	TGFB1I1	protein_coding
ENSG00000243696	22.1339	15.1096	27.6671	112.557	141.693	152.78	78.6566	2.64373	2.08317e-23	2.21531e-22	AC006254.1	protein_coding
ENSG00000260996	1.8445	1.0073	1.90808	12.3916	12.411	5.02565	5.76469	2.63772	0.00504634	0.0136813	BX255925.1	lncRNA
ENSG00000272502	71.9353	73.5332	76.323	464.684	461.277	447.282	265.839	2.63044	1.37873e-79	6.22614e-78	AC104958.2	lncRNA
ENSG00000069812	6.45573	1.0073	2.86211	18.5873	19.6508	26.1334	12.4494	2.61947	5.12556e-05	0.000180716	HES2	protein_coding
ENSG00000103460	158.627	140.015	171.727	932.465	955.649	1003.12	560.267	2.61811	4.10796e-147	4.78951e-145	TOX3	protein_coding
ENSG00000215458	8.30023	4.02922	8.58634	37.1747	52.7469	39.2	25.0062	2.61635	8.04436e-09	3.99802e-08	AATBC	lncRNA
ENSG00000149506	28.5897	52.3798	29.5752	240.603	219.262	213.087	130.583	2.6148	9.78313e-36	1.59833e-34	ZP1	protein_coding
ENSG00000076344	3.68899	0	0.954038	9.29367	10.3425	9.04616	5.55423	2.59481	0.00680062	0.0179757	RGS11	protein_coding
ENSG00000089723	132.804	147.066	136.427	808.549	825.333	864.411	485.765	2.58681	1.71812e-132	1.72654e-130	OTUB2	protein_coding
ENSG00000163492	1.8445	4.02922	4.77019	20.6526	18.6165	24.1231	12.3394	2.58259	4.41229e-05	0.000156818	CCDC141	protein_coding
ENSG00000197272	2.76674	4.02922	0.954038	10.3263	17.5823	18.0923	8.95849	2.57893	0.000594045	0.00184851	IL27	protein_coding
ENSG00000157514	35.0454	43.3141	48.6559	209.624	261.666	285.457	147.294	2.57726	4.08221e-39	7.38425e-38	TSC22D3	protein_coding
ENSG00000017427	0.922248	3.02191	3.81615	16.5221	8.27402	21.1077	8.94402	2.57548	0.000753675	0.00230965	IGF1	protein_coding
ENSG00000270533	0	2.01461	2.86211	10.3263	8.27402	10.0513	5.58806	2.57012	0.00656455	0.0174127	CR382285.1	transcribed_processed_pseudogene
ENSG00000140522	0.922248	2.01461	3.81615	14.4568	10.3425	15.0769	7.77155	2.56716	0.00129384	0.00384065	RLBP1	protein_coding
ENSG00000246790	13.8337	16.1169	13.3565	88.8062	85.843	80.4103	49.7278	2.56049	2.77678e-16	2.16817e-15	AP000977.1	lncRNA
ENSG00000173267	46.1124	52.3798	37.2075	264.353	267.871	266.359	155.714	2.55952	1.54249e-45	3.35296e-44	SNCG	protein_coding
ENSG00000128342	505.392	510.703	490.376	2884.14	3025.19	2948.04	1727.31	2.55588	0	0	LIF	protein_coding
ENSG00000260287	0.922248	2.01461	0.954038	9.29367	11.3768	2.01026	4.4286	2.55322	0.0187431	0.0453599	TBC1D3G	protein_coding
ENSG00000169418	0.922248	2.01461	0.954038	5.16315	11.3768	6.03077	4.41027	2.54841	0.0156718	0.0385078	NPR1	protein_coding
ENSG00000232640	26.7452	29.2118	33.3913	157.992	189.268	174.892	101.917	2.54774	2.37285e-30	3.21859e-29	AL354892.2	lncRNA
ENSG00000127561	35.9677	41.2995	52.4721	234.407	281.317	242.236	147.95	2.54736	8.35402e-41	1.57212e-39	SYNGR3	protein_coding
ENSG00000149131	2.76674	0	3.81615	9.29367	14.4795	15.0769	7.57217	2.542	0.00191291	0.00554295	SERPING1	protein_coding
ENSG00000075213	237.94	271.972	277.625	1514.87	1558.62	1496.64	892.944	2.5382	1.87771e-212	4.01361e-210	SEMA3A	protein_coding
ENSG00000230147	1.8445	5.03652	5.72423	24.7831	24.8221	23.118	14.2214	2.53792	1.52704e-05	5.71221e-05	AL158071.1	processed_pseudogene
ENSG00000224713	1.8445	1.0073	1.90808	12.3916	7.23977	8.04103	5.40537	2.53081	0.00728217	0.0191263	AC025165.1	lncRNA
ENSG00000144285	721.198	723.244	718.391	4246.18	4244.57	4008.45	2443.67	2.5308	0	0	SCN1A	protein_coding
ENSG00000287354	1.8445	1.0073	1.90808	11.3589	4.13701	12.0615	5.38623	2.52663	0.00858052	0.0222269	AL034351.2	lncRNA
ENSG00000150347	709.209	726.266	724.115	4176.99	4179.41	4025.54	2423.59	2.51959	0	0	ARID5B	protein_coding
ENSG00000106258	473.113	517.754	527.583	2589.84	2726.29	3362.16	1699.46	2.5155	3.75978e-190	6.79143e-188	CYP3A5	protein_coding
ENSG00000205111	23.0562	21.1534	22.8969	138.372	130.316	113.58	74.8957	2.50841	1.22176e-22	1.25966e-21	CDKL4	protein_coding
ENSG00000112183	206.583	198.439	228.015	1200.95	1191.46	1209.17	705.769	2.50756	8.30763e-177	1.37478e-174	RBM24	protein_coding
ENSG00000102265	1369.54	1331.66	1360.46	7541.3	7818.95	7602.8	4504.12	2.49891	0	0	TIMP1	protein_coding
ENSG00000259727	0.922248	4.02922	0.954038	10.3263	12.411	10.0513	6.44902	2.49678	0.00412152	0.0113382	AC103740.2	lncRNA
ENSG00000240964	18.445	14.1023	8.58634	76.4146	77.5689	77.3949	45.4187	2.48866	4.93569e-14	3.44397e-13	RN7SL751P	misc_RNA
ENSG00000112245	249.929	242.76	201.302	1344.48	1295.92	1253.4	764.632	2.48809	7.74547e-171	1.21141e-168	PTP4A1	protein_coding
ENSG00000165471	184.45	201.461	176.497	1053.28	1030.12	1057.4	617.2	2.48283	9.60978e-156	1.23245e-153	MBL2	protein_coding
ENSG00000187800	8.30023	9.06574	2.86211	30.9789	44.4729	37.1898	22.1449	2.48056	2.03064e-07	9.05529e-07	PEAR1	protein_coding
ENSG00000227589	8.30023	6.04383	16.2186	59.8925	56.8839	54.277	33.6027	2.47962	1.61533e-10	9.08823e-10	AL136528.1	lncRNA
ENSG00000143816	1.8445	1.0073	1.90808	11.3589	8.27402	7.0359	5.23812	2.47723	0.00900322	0.0232187	WNT9A	protein_coding
ENSG00000180176	5.53349	0	1.90808	17.5547	16.548	8.04103	8.26422	2.47229	0.00211032	0.00606699	TH	protein_coding
ENSG00000257207	1.8445	1.0073	2.86211	10.3263	7.23977	14.0718	6.2253	2.46262	0.00500237	0.0135693	AC112229.3	protein_coding
ENSG00000249207	1.8445	0	4.77019	10.3263	10.3425	16.0821	7.2276	2.46038	0.00332908	0.00927054	AC079921.1	lncRNA
ENSG00000259345	6.45573	3.02191	6.67827	23.7505	33.0961	31.159	17.3602	2.43616	3.65073e-06	1.44687e-05	AC013652.1	lncRNA
ENSG00000154127	320.942	334.425	334.867	1692.48	1732.37	1895.67	1051.79	2.42632	8.3304e-216	1.87434e-213	UBASH3B	protein_coding
ENSG00000230882	632.662	606.397	680.229	3503.71	3354.08	3440.56	2036.27	2.42321	0	0	AC005077.4	processed_pseudogene
ENSG00000225774	1.8445	7.05113	4.77019	17.5547	22.7536	32.1641	14.3564	2.42315	4.31019e-05	0.000153402	SIRPAP1	processed_pseudogene
ENSG00000237232	24.9007	32.2337	42.9317	171.417	168.583	194.995	105.843	2.42091	5.09838e-28	6.38542e-27	ZNF295-AS1	lncRNA
ENSG00000138722	0.922248	1.0073	2.86211	9.29367	10.3425	6.03077	5.07644	2.41846	0.0121476	0.0305566	MMRN1	protein_coding
ENSG00000137285	343.076	347.52	345.362	1799.87	1855.45	1847.43	1089.78	2.40936	3.05902e-247	8.91634e-245	TUBB2B	protein_coding
ENSG00000270681	1.8445	4.02922	2.86211	15.4895	13.4453	17.0872	9.12629	2.40841	0.00073947	0.0022691	AC095055.1	lncRNA
ENSG00000103647	14.756	12.0877	4.77019	53.6968	59.9866	53.2718	33.0948	2.39896	6.34638e-10	3.41984e-09	CORO2B	protein_coding
ENSG00000113249	131.881	123.898	152.646	688.764	743.628	719.672	426.748	2.39648	1.36703e-102	8.92223e-101	HAVCR1	protein_coding
ENSG00000250328	4.61124	5.03652	10.4944	37.1747	29.9933	38.1949	20.9175	2.38654	6.63581e-07	2.82269e-06	MGC32805	lncRNA
ENSG00000258735	11.067	6.04383	13.3565	50.5989	56.8839	52.2667	31.7028	2.38268	7.99229e-10	4.28248e-09	LINC00637	lncRNA
ENSG00000253525	2.76674	3.02191	2.86211	14.4568	13.4453	17.0872	8.94001	2.3805	0.00086254	0.00262165	AC104966.1	processed_pseudogene
ENSG00000128242	527.526	505.667	494.192	2681.74	2726.29	2542.98	1579.73	2.37959	2.12921e-302	7.58531e-300	GAL3ST1	protein_coding
ENSG00000146005	23.0562	17.1242	20.0348	96.0346	107.562	110.564	62.396	2.37944	4.92297e-18	4.18126e-17	PSD2	protein_coding
ENSG00000250829	4.61124	4.02922	6.67827	25.8158	26.8906	27.1385	15.8606	2.37941	9.96899e-06	3.79102e-05	AC108865.1	lncRNA
ENSG00000283528	8.30023	6.04383	8.58634	40.2726	52.7469	26.1334	23.6805	2.3721	2.7737e-07	1.2195e-06	TCAF2C	protein_coding
ENSG00000204334	1.8445	1.0073	2.86211	10.3263	7.23977	12.0615	5.89026	2.3676	0.0075384	0.0197447	ERICH2	protein_coding
ENSG00000228522	17.5227	6.04383	11.4485	62.9904	52.7469	66.3385	36.1818	2.36609	2.11434e-10	1.1782e-09	AL845321.1	transcribed_unprocessed_pseudogene
ENSG00000105559	166.927	167.212	172.681	869.475	873.943	866.421	519.443	2.36436	4.63521e-128	4.3872e-126	PLEKHA4	protein_coding
ENSG00000234869	2.76674	1.0073	0.954038	8.26104	5.17126	11.0564	4.86947	2.36011	0.0160932	0.0394375	AL021392.1	lncRNA
ENSG00000160182	6.45573	5.03652	8.58634	38.2073	24.8221	40.2052	20.5522	2.35912	1.07705e-06	4.49356e-06	TFF1	protein_coding
ENSG00000158296	2317.61	2411.49	2250.58	11782.3	12113.2	11849.5	7120.77	2.35681	0	0	SLC13A3	protein_coding
ENSG00000268104	908.414	918.661	922.555	4718.09	4666.55	4654.75	2798.17	2.35226	0	0	SLC6A14	protein_coding
ENSG00000135914	0.922248	1.0073	2.86211	3.09789	8.27402	13.0667	4.87171	2.35089	0.0194653	0.0469033	HTR2B	protein_coding
ENSG00000112212	0	4.02922	1.90808	8.26104	11.3768	10.0513	5.93773	2.34971	0.00923508	0.0237473	TSPO2	protein_coding
ENSG00000235126	3.68899	8.05843	11.4485	32.0115	44.4729	41.2103	23.4818	2.34929	2.82226e-07	1.24021e-06	AC128709.2	lncRNA
ENSG00000109819	459.279	499.623	507.548	2431.84	2508.06	2525.89	1488.71	2.34881	2.17923e-288	7.45296e-286	PPARGC1A	protein_coding
ENSG00000258460	9.22248	10.073	11.4485	47.501	40.3358	68.3488	31.1549	2.3467	3.69083e-09	1.87911e-08	AL355096.1	lncRNA
ENSG00000010310	11.9892	19.1388	9.54038	65.0557	65.1579	75.3847	41.0444	2.34618	7.41807e-12	4.54764e-11	GIPR	protein_coding
ENSG00000181577	237.94	256.863	249.958	1230.9	1331.08	1215.2	753.657	2.34325	2.446e-163	3.54462e-161	C6orf223	protein_coding
ENSG00000198650	127.27	116.847	138.336	586.534	571.942	772.944	385.645	2.33571	1.63605e-68	5.91887e-67	TAT	protein_coding
ENSG00000163884	115.281	94.6866	104.944	520.446	521.263	544.78	316.9	2.33037	1.49414e-77	6.45198e-76	KLF15	protein_coding
ENSG00000185022	342.154	347.52	376.845	1712.1	1831.66	1816.27	1071.09	2.32938	1.8126e-216	4.11444e-214	MAFF	protein_coding
ENSG00000285972	48.8791	43.3141	43.8858	229.244	260.632	191.98	136.322	2.32307	7.29153e-33	1.08109e-31	CERNA2	lncRNA
ENSG00000228549	17.5227	19.1388	15.2646	70.2188	92.0485	96.4924	51.781	2.31907	2.41461e-14	1.71564e-13	BX284668.2	lncRNA
ENSG00000238386	6.45573	3.02191	0.954038	19.62	13.4453	19.0975	10.4324	2.31164	0.000687844	0.00212185	RNU7-48P	snRNA
ENSG00000247925	11.067	4.02922	14.3106	48.5336	47.5756	50.2565	29.2954	2.30477	1.56753e-08	7.63231e-08	AL139807.1	lncRNA
ENSG00000166546	2.76674	3.02191	1.90808	14.4568	10.3425	13.0667	7.59379	2.30094	0.00277814	0.007835	BEAN1	protein_coding
ENSG00000265799	4.61124	2.01461	2.86211	20.6526	9.30827	17.0872	9.42267	2.29978	0.00119537	0.00356278	AC090844.3	lncRNA
ENSG00000226510	0.922248	3.02191	3.81615	14.4568	11.3768	12.0615	7.60924	2.29733	0.0030749	0.00861322	UPK1A-AS1	lncRNA
ENSG00000132749	1.8445	2.01461	0.954038	6.19578	6.20552	11.0564	4.71181	2.28929	0.0195136	0.0469975	TESMIN	protein_coding
ENSG00000115590	208.428	174.264	217.521	967.574	999.088	970.955	589.638	2.2888	6.44494e-126	5.9465e-124	IL1R2	protein_coding
ENSG00000175294	2.76674	2.01461	1.90808	12.3916	8.27402	12.0615	6.56943	2.28678	0.00562142	0.0151015	CATSPER1	protein_coding
ENSG00000070729	3.68899	7.05113	5.72423	36.1421	18.6165	25.1282	16.0585	2.28641	2.91134e-05	0.000105803	CNGB1	protein_coding
ENSG00000256450	0.922248	3.02191	0.954038	7.22841	7.23977	9.04616	4.73542	2.28284	0.019529	0.0470258	AC007552.1	processed_pseudogene
ENSG00000225778	3.68899	2.01461	2.86211	10.3263	13.4453	18.0923	8.40494	2.28219	0.00194015	0.00561745	PROSER2-AS1	lncRNA
ENSG00000273796	4.61124	0	2.86211	12.3916	15.5138	9.04616	7.40414	2.28062	0.00479537	0.0130478	BX322562.1	lncRNA
ENSG00000235852	32.2787	22.1607	56.2882	174.514	195.474	168.862	108.263	2.27835	2.7571e-22	2.79524e-21	AC005540.1	lncRNA
ENSG00000135218	169.694	183.329	164.095	824.039	824.299	857.375	503.805	2.27788	1.83395e-115	1.42981e-113	CD36	protein_coding
ENSG00000107317	19.3672	11.0803	20.0348	80.5451	93.0827	72.3693	49.4133	2.27738	2.67749e-13	1.78988e-12	PTGDS	protein_coding
ENSG00000185168	44.2679	48.3506	40.0696	219.95	233.741	183.939	128.386	2.26568	4.66628e-31	6.50136e-30	LINC00482	lncRNA
ENSG00000114812	48.8791	71.5186	65.8286	262.288	283.385	340.739	178.773	2.25547	5.34244e-38	9.322e-37	VIPR1	protein_coding
ENSG00000099985	0.922248	3.02191	1.90808	7.22841	11.3768	9.04616	5.58393	2.25496	0.0120356	0.0303016	OSM	protein_coding
ENSG00000128422	5.53349	4.02922	6.67827	21.6852	23.7878	32.1641	15.6464	2.25357	2.98568e-05	0.000108366	KRT17	protein_coding
ENSG00000213853	391.955	406.951	429.317	1793.68	1989.9	2047.45	1176.54	2.24754	7.23103e-196	1.38415e-193	EMP2	protein_coding
ENSG00000106804	1255.18	1462.61	1239.3	6335.19	6434.08	5998.61	3787.49	2.2467	0	0	C5	protein_coding
ENSG00000078018	9.22248	5.03652	0.954038	20.6526	18.6165	33.1693	14.6086	2.24485	0.000163735	0.00054444	MAP2	protein_coding
ENSG00000170379	84.8468	86.6282	113.531	481.206	469.551	400.041	272.634	2.24413	4.22959e-56	1.17923e-54	TCAF2	protein_coding
ENSG00000134013	94.0693	87.6355	101.128	415.117	433.352	491.508	270.468	2.24346	2.01784e-60	6.25847e-59	LOXL2	protein_coding
ENSG00000168528	1130.68	984.136	1134.35	5099.13	5165.06	5120.13	3105.58	2.24221	0	0	SERINC2	protein_coding
ENSG00000229692	161.393	185.344	194.624	821.974	880.149	851.344	515.805	2.23917	9.46375e-110	6.66882e-108	SOS1-IT1	lncRNA
ENSG00000091622	9.22248	6.04383	5.72423	34.0768	26.8906	38.1949	20.0255	2.23515	2.81754e-06	1.12887e-05	PITPNM3	protein_coding
ENSG00000237238	11.067	13.095	22.8969	79.5125	76.5347	65.3334	44.7399	2.23392	1.04905e-11	6.38388e-11	BMS1P10	transcribed_unprocessed_pseudogene
ENSG00000198814	1020.01	1095.95	1099.05	4954.56	5067.84	5093.99	3055.23	2.23381	0	0	GK	protein_coding
ENSG00000251513	1.8445	3.02191	4.77019	15.4895	13.4453	16.0821	9.1089	2.22764	0.00146524	0.00431645	LIX1-AS1	lncRNA
ENSG00000142102	185.372	118.862	166.003	729.037	763.278	711.631	445.697	2.22402	2.38641e-78	1.04994e-76	PGGHG	protein_coding
ENSG00000108797	328.32	350.542	323.419	1632.59	1533.8	1502.67	945.222	2.22059	1.16576e-181	1.98024e-179	CNTNAP1	protein_coding
ENSG00000096088	1932.11	1788.97	2093.16	8668.93	9270.01	9125.57	5479.79	2.2183	0	0	PGC	protein_coding
ENSG00000283537	5.53349	11.0803	11.4485	33.0442	42.4044	54.277	26.298	2.21653	2.21554e-07	9.85409e-07	AC073264.3	transcribed_unprocessed_pseudogene
ENSG00000197149	9.22248	3.02191	2.86211	19.62	32.0618	19.0975	14.3143	2.21338	0.000158325	0.000527476	AC107956.1	processed_pseudogene
ENSG00000169903	1.8445	5.03652	0.954038	11.3589	13.4453	11.0564	7.28261	2.21228	0.00526411	0.0142266	TM4SF4	protein_coding
ENSG00000181126	3.68899	2.01461	2.86211	10.3263	14.4795	15.0769	8.07475	2.21168	0.00281186	0.00792139	HLA-V	transcribed_unprocessed_pseudogene
ENSG00000188015	74.7021	68.4967	67.7367	301.528	325.79	349.785	198.006	2.21093	3.02578e-46	6.6964e-45	S100A3	protein_coding
ENSG00000155265	4.61124	3.02191	3.81615	16.5221	17.5823	19.0975	10.7752	2.21084	0.000526137	0.00164799	GOLGA7B	protein_coding
ENSG00000248528	4.61124	0	1.90808	6.19578	13.4453	11.0564	6.2028	2.20941	0.0125031	0.0313616	LINC02058	lncRNA
ENSG00000271743	1.8445	2.01461	4.77019	11.3589	14.4795	14.0718	8.08993	2.20844	0.0029865	0.00838481	AF287957.1	lncRNA
ENSG00000169908	6750.85	6872.84	6815.65	30963.4	32022.5	31205.2	19105.1	2.2043	0	0	TM4SF1	protein_coding
ENSG00000238258	1.8445	3.02191	0.954038	10.3263	5.17126	11.0564	5.39574	2.20033	0.0162644	0.0398227	AL121748.1	lncRNA
ENSG00000174844	51.6459	50.3652	43.8858	239.57	202.713	224.144	135.387	2.19149	3.61613e-32	5.23146e-31	DNAH12	protein_coding
ENSG00000287771	20.2895	11.0803	18.1267	80.5451	69.2949	77.3949	46.1219	2.19133	3.98319e-12	2.47862e-11	AC007271.1	lncRNA
ENSG00000272473	16.6005	16.1169	12.4025	67.121	70.3292	68.3488	41.8198	2.18948	1.66727e-11	1.00083e-10	AC006273.1	lncRNA
ENSG00000266304	20.2895	16.1169	9.54038	71.2515	68.2607	69.3539	42.4688	2.18212	3.81696e-11	2.23681e-10	LIVAR	lncRNA
ENSG00000142611	5.53349	2.01461	4.77019	20.6526	18.6165	17.0872	11.4458	2.18158	0.000464354	0.00146503	PRDM16	protein_coding
ENSG00000244474	3.68899	2.01461	1.90808	10.3263	8.27402	16.0821	7.04901	2.18143	0.00626168	0.0166738	UGT1A4	protein_coding
ENSG00000274092	2.76674	3.02191	1.90808	8.26104	16.548	10.0513	7.09285	2.18078	0.00606195	0.0161833	AC106739.1	lncRNA
ENSG00000226900	48.8791	57.4163	41.9777	188.971	244.084	234.195	135.921	2.17263	1.10903e-29	1.46783e-28	AL451069.1	lncRNA
ENSG00000237923	0.922248	5.03652	1.90808	13.4242	10.3425	11.0564	7.115	2.16753	0.00668771	0.0177028	LINC02570	lncRNA
ENSG00000079393	65.4796	69.504	63.9206	268.484	282.351	336.718	181.076	2.15905	3.24937e-39	5.89854e-38	DUSP13	protein_coding
ENSG00000270504	37.8122	44.3214	41.0236	170.384	165.48	212.082	111.851	2.15607	1.9152e-25	2.18429e-24	AL391422.4	lncRNA
ENSG00000148426	476.802	548.981	459.846	2203.63	2235.02	2175.1	1349.9	2.15596	9.72534e-213	2.09626e-210	PROSER2	protein_coding
ENSG00000170075	4.61124	4.02922	3.81615	18.5873	21.7193	15.0769	11.3067	2.15018	0.000532922	0.00166782	GPR37L1	protein_coding
ENSG00000278299	5.53349	6.04383	1.90808	3.09789	8.27402	48.2462	12.1839	2.14911	0.00657382	0.0174355	TBC1D3C	protein_coding
ENSG00000257453	48.8791	35.2556	48.6559	193.102	213.056	183.939	120.481	2.14739	1.45951e-27	1.79896e-26	AC011611.3	lncRNA
ENSG00000250971	3.68899	2.01461	0.954038	10.3263	7.23977	12.0615	6.04754	2.14652	0.0122586	0.0308117	AC110772.2	lncRNA
ENSG00000279209	1.8445	2.01461	2.86211	11.3589	11.3768	7.0359	6.08214	2.14618	0.0111769	0.0282895	AP001002.1	TEC
ENSG00000148468	1834.35	1884.67	1839.39	7989.46	8248.16	8346.59	5023.77	2.14522	0	0	FAM171A1	protein_coding
ENSG00000114771	6.45573	3.02191	7.6323	24.7831	28.9591	22.1128	15.4942	2.13906	6.72072e-05	0.000233935	AADAC	protein_coding
ENSG00000173212	24.9007	18.1315	22.8969	103.263	79.6374	107.549	59.3964	2.1357	2.22749e-14	1.58532e-13	MAB21L3	protein_coding
ENSG00000279141	2.76674	3.02191	2.86211	15.4895	14.4795	8.04103	7.7768	2.13528	0.00457319	0.0124924	LINC01451	lncRNA
ENSG00000180549	0.922248	3.02191	2.86211	12.3916	6.20552	11.0564	6.07663	2.13515	0.0127729	0.0319727	FUT7	protein_coding
ENSG00000188501	16.6005	17.1242	17.1727	89.8388	54.8154	78.4001	45.6586	2.13231	4.03216e-11	2.35807e-10	LCTL	protein_coding
ENSG00000249853	31.3564	35.2556	32.4373	129.079	167.549	135.692	88.5616	2.12719	1.65968e-20	1.55595e-19	HS3ST5	protein_coding
ENSG00000286996	3.68899	4.02922	1.90808	12.3916	12.411	17.0872	8.58601	2.12504	0.00286583	0.00806367	AC099332.2	lncRNA
ENSG00000148346	31.3564	29.2118	33.3913	154.895	136.521	118.605	83.9968	2.12407	1.16994e-19	1.06001e-18	LCN2	protein_coding
ENSG00000167755	14.756	14.1023	19.0808	66.0883	67.2264	74.3795	42.6055	2.11436	4.30185e-11	2.5135e-10	KLK6	protein_coding
ENSG00000126353	6.45573	1.0073	2.86211	15.4895	17.5823	12.0615	9.24307	2.1079	0.00277381	0.00782451	CCR7	protein_coding
ENSG00000250508	4.61124	10.073	2.86211	20.6526	28.9591	25.1282	15.381	2.10397	0.000125556	0.000423304	LINC02701	lncRNA
ENSG00000187550	3.68899	1.0073	1.90808	8.26104	10.3425	10.0513	5.87654	2.10189	0.0144178	0.0356828	SBK2	protein_coding
ENSG00000086696	462.968	470.411	462.708	1901.07	2031.27	2059.51	1231.32	2.10187	1.25744e-207	2.60107e-205	HSD17B2	protein_coding
ENSG00000253981	2.76674	2.01461	1.90808	9.29367	12.411	7.0359	5.90501	2.09803	0.0139985	0.0347524	ALG1L13P	transcribed_unprocessed_pseudogene
ENSG00000248578	0	1.0073	5.72423	9.29367	10.3425	9.04616	5.90231	2.0921	0.0208478	0.0498597	NPM1P21	processed_pseudogene
ENSG00000236882	11.9892	4.02922	8.58634	28.9136	39.3016	37.1898	21.6683	2.08686	5.82889e-06	2.26669e-05	LINC01554	lncRNA
ENSG00000134955	95.9138	93.6793	72.5069	301.528	307.173	502.565	228.894	2.08431	5.09529e-13	3.34942e-12	SLC37A2	protein_coding
ENSG00000154589	21.2117	28.2045	22.8969	88.8062	85.843	130.667	62.9382	2.08247	1.04333e-13	7.15354e-13	LY96	protein_coding
ENSG00000115641	102.369	106.774	102.082	468.814	417.838	429.19	271.178	2.08046	6.82619e-57	1.95415e-55	FHL2	protein_coding
ENSG00000132031	1241.35	1348.78	1284.14	5483.27	5719.42	5155.31	3372.04	2.07849	0	0	MATN3	protein_coding
ENSG00000010327	45.1901	40.2922	48.6559	186.906	185.131	194.995	116.862	2.07815	8.62583e-27	1.03728e-25	STAB1	protein_coding
ENSG00000146072	1731.98	1844.37	1748.75	7396.73	7405.25	7564.6	4615.28	2.07096	0	0	TNFRSF21	protein_coding
ENSG00000108950	60.8684	69.504	57.2423	238.538	296.83	251.282	162.377	2.06969	2.25662e-33	3.39884e-32	FAM20A	protein_coding
ENSG00000216802	4.61124	2.01461	1.90808	13.4242	10.3425	12.0615	7.3937	2.05899	0.00697504	0.0183874	AL590617.1	processed_pseudogene
ENSG00000279688	2.76674	1.0073	2.86211	8.26104	12.411	7.0359	5.72402	2.04977	0.0182695	0.0443049	AQP7P3	unprocessed_pseudogene
ENSG00000185038	15.6782	29.2118	22.8969	90.8714	94.117	93.477	57.7087	2.04593	2.65919e-13	1.77811e-12	MROH2A	protein_coding
ENSG00000186466	8.30023	11.0803	10.4944	45.4357	40.3358	37.1898	25.4727	2.04433	6.17668e-07	2.63639e-06	AQP7P1	unprocessed_pseudogene
ENSG00000089356	3.68899	2.01461	7.6323	19.62	13.4453	22.1128	11.419	2.04283	0.00119371	0.00355823	FXYD3	protein_coding
ENSG00000075223	113.436	146.059	140.244	549.359	526.435	565.888	340.237	2.04088	1.42167e-64	4.80447e-63	SEMA3C	protein_coding
ENSG00000108342	5.53349	5.03652	2.86211	18.5873	17.5823	19.0975	11.4499	2.0405	0.000807863	0.00246423	CSF3	protein_coding
ENSG00000271153	0.922248	3.02191	3.81615	6.19578	13.4453	12.0615	6.57715	2.03977	0.0132722	0.0331159	RPL23AP88	processed_pseudogene
ENSG00000134215	293.275	330.396	339.638	1331.06	1369.35	1254.4	819.687	2.03849	2.13523e-135	2.20842e-133	VAV3	protein_coding
ENSG00000172482	2286.25	2194.92	2220.05	9103.67	9315.51	9104.46	5704.14	2.0379	0	0	AGXT	protein_coding
ENSG00000251127	0.922248	5.03652	1.90808	8.26104	18.6165	5.02565	6.62835	2.03735	0.0176948	0.0430209	AC091173.1	lncRNA
ENSG00000234698	1.8445	1.0073	7.6323	13.4242	17.5823	12.0615	8.92536	2.03171	0.00518944	0.0140396	AL161937.1	lncRNA
ENSG00000266088	6.45573	1.0073	6.67827	16.5221	18.6165	23.118	12.0663	2.02785	0.000976251	0.00294841	AC004585.1	lncRNA
ENSG00000182162	11.067	10.073	14.3106	49.5662	45.5071	49.2513	29.9625	2.02382	7.94225e-08	3.6594e-07	P2RY8	protein_coding
ENSG00000072201	191.828	189.373	191.762	800.288	762.244	764.903	483.4	2.02202	3.90405e-94	2.20086e-92	LNX1	protein_coding
ENSG00000116176	10.1447	6.04383	7.6323	28.9136	29.9933	38.1949	20.1538	2.02146	1.27494e-05	4.80068e-05	TPSG1	protein_coding
ENSG00000109758	427.923	374.717	447.444	1565.47	1718.93	1786.11	1053.43	2.01891	5.31694e-142	5.87843e-140	HGFAC	protein_coding
ENSG00000170396	1.8445	3.02191	4.77019	12.3916	13.4453	13.0667	8.09002	2.01666	0.00535516	0.0144483	ZNF804A	protein_coding
ENSG00000268903	1.8445	1.0073	5.72423	13.4242	10.3425	11.0564	7.23319	2.015	0.0101635	0.0259372	AL627309.6	processed_pseudogene
ENSG00000130307	8.30023	11.0803	13.3565	51.6315	33.0961	47.2411	27.451	2.01404	6.32619e-07	2.69725e-06	USHBP1	protein_coding
ENSG00000228360	3.68899	3.02191	1.90808	10.3263	14.4795	10.0513	7.24602	2.01326	0.00842974	0.0218738	AC009220.1	processed_pseudogene
ENSG00000284052	56.2571	52.3798	64.8746	220.983	216.159	263.344	145.666	2.01262	2.67701e-29	3.50155e-28	AC006460.2	lncRNA
ENSG00000236969	4.61124	2.01461	5.72423	15.4895	16.548	18.0923	10.4133	2.01222	0.00169214	0.00494174	GGT8P	unprocessed_pseudogene
ENSG00000120833	61.7906	45.3287	58.1963	209.624	210.988	247.262	138.865	2.01099	5.81296e-28	7.2662e-27	SOCS2	protein_coding
ENSG00000248763	50.7236	47.3433	47.7019	200.33	199.611	187.959	122.278	2.01089	8.98324e-27	1.07976e-25	AC111000.2	unprocessed_pseudogene
ENSG00000124813	11.067	14.1023	17.1727	54.7294	54.8154	60.3077	35.3657	2.00651	8.39368e-09	4.16356e-08	RUNX2	protein_coding
ENSG00000227038	474.958	503.652	516.135	2015.69	1999.21	1974.07	1247.29	2.0029	5.10781e-202	1.02356e-199	GTF2IP7	transcribed_unprocessed_pseudogene
ENSG00000178965	9.22248	11.0803	18.1267	51.6315	40.3358	61.3129	31.9516	1.99721	1.50177e-07	6.77224e-07	ERICH3	protein_coding
ENSG00000099250	1469.14	1508.94	1390.99	5838.49	5819.74	5774.47	3633.63	1.99668	0	0	NRP1	protein_coding
ENSG00000262874	32.2787	19.1388	24.805	101.198	100.322	103.528	63.5452	1.99445	4.03669e-14	2.83131e-13	C19orf84	protein_coding
ENSG00000174136	1138.05	1071.77	1038.95	4274.06	4246.64	4425.58	2699.18	1.9942	0	0	RGMB	protein_coding
ENSG00000261314	9.22248	6.04383	4.77019	25.8158	27.9248	26.1334	16.6517	1.98974	8.20995e-05	0.000282722	AC105275.2	lncRNA
ENSG00000187726	32.2787	30.2191	37.2075	148.699	124.11	121.621	82.3558	1.98266	1.19461e-17	9.97774e-17	DNAJB13	protein_coding
ENSG00000267504	19.3672	9.06574	20.9888	58.8599	55.8496	81.4154	40.9245	1.98141	7.99945e-09	3.97647e-08	AC090236.2	lncRNA
ENSG00000130513	5747.45	5707.39	5707.06	22292.4	22744.2	22586.3	14130.8	1.97828	0	0	GDF15	protein_coding
ENSG00000163879	28.5897	31.2264	28.6211	90.8714	128.247	128.657	72.7021	1.97693	4.88783e-15	3.59029e-14	DNALI1	protein_coding
ENSG00000267073	4.61124	5.03652	2.86211	14.4568	18.6165	16.0821	10.2776	1.97642	0.00196903	0.00569654	AC005256.1	lncRNA
ENSG00000157343	6.45573	7.05113	4.77019	19.62	29.9933	22.1128	15.0005	1.974	0.000218832	0.000717048	ARMC12	protein_coding
ENSG00000224739	3.68899	3.02191	4.77019	17.5547	17.5823	10.0513	9.4449	1.97248	0.0033895	0.00943059	AC016735.1	lncRNA
ENSG00000197385	41.5011	49.3579	41.9777	197.232	144.795	177.908	108.795	1.97103	2.41024e-21	2.34889e-20	ZNF860	protein_coding
ENSG00000075275	252.696	279.023	251.866	1011.98	1016.67	1034.28	641.085	1.96805	1.56031e-113	1.17023e-111	CELSR1	protein_coding
ENSG00000135373	13.8337	3.02191	5.72423	36.1421	28.9591	24.1231	18.634	1.96601	0.000112796	0.00038275	EHF	protein_coding
ENSG00000127329	11.9892	4.02922	9.54038	38.2073	27.9248	34.1744	20.9776	1.96096	2.19356e-05	8.0678e-05	PTPRB	protein_coding
ENSG00000261334	3.68899	5.03652	7.6323	29.9463	17.5823	16.0821	13.3281	1.96038	0.000710522	0.00218786	AL353803.4	lncRNA
ENSG00000256940	19.3672	13.095	13.3565	57.8273	53.7811	66.3385	37.2943	1.95312	9.20918e-09	4.55399e-08	PPP1R14B-AS1	lncRNA
ENSG00000259370	3.68899	3.02191	5.72423	15.4895	18.6165	14.0718	10.1022	1.95027	0.00245781	0.00699002	AC103740.1	lncRNA
ENSG00000124602	526.603	512.718	487.513	1978.52	1953.7	1968.04	1237.85	1.95005	9.86161e-194	1.84635e-191	UNC5CL	protein_coding
ENSG00000261329	1.8445	2.01461	3.81615	6.19578	10.3425	13.0667	6.21337	1.94818	0.0187434	0.0453599	AC016597.1	lncRNA
ENSG00000103375	18.445	38.2776	27.6671	112.557	112.734	98.5026	68.0304	1.94792	1.47489e-13	1.00002e-12	AQP8	protein_coding
ENSG00000185201	529.37	499.623	537.123	1908.3	2167.79	1957.99	1266.7	1.9453	5.7969e-164	8.54543e-162	IFITM2	protein_coding
ENSG00000139289	7077.33	7028.97	7040.8	27105.5	26732.3	27493.3	17079.7	1.94334	0	0	PHLDA1	protein_coding
ENSG00000173702	35.9677	35.2556	35.2994	138.372	157.206	112.574	85.7793	1.9371	4.1185e-17	3.35151e-16	MUC13	protein_coding
ENSG00000226605	9.22248	0	2.86211	13.4242	14.4795	19.0975	9.84763	1.93595	0.00670706	0.0177503	AC092567.1	lncRNA
ENSG00000271969	3.68899	1.0073	3.81615	7.22841	11.3768	14.0718	6.86491	1.92904	0.0149102	0.0367844	U47924.1	lncRNA
ENSG00000260466	19.3672	6.04383	20.0348	56.7947	48.6099	67.3436	36.3657	1.91644	1.9041e-07	8.50873e-07	AC126696.2	lncRNA
ENSG00000152931	40.5789	44.3214	42.9317	147.666	163.412	170.872	101.63	1.91594	9.11164e-21	8.62411e-20	PART1	lncRNA
ENSG00000173295	274.83	292.118	289.074	1084.26	1042.53	1096.6	679.901	1.91358	1.09525e-114	8.38599e-113	FAM86B3P	transcribed_unprocessed_pseudogene
ENSG00000074219	155.86	167.212	209.888	668.112	661.922	676.452	423.241	1.91284	1.01392e-66	3.54319e-65	TEAD2	protein_coding
ENSG00000168386	324.631	315.286	345.362	1246.38	1281.44	1183.04	782.69	1.91258	6.96394e-124	6.1173e-122	FILIP1L	protein_coding
ENSG00000130270	209.35	179.3	190.808	766.212	733.285	682.483	460.24	1.91098	4.12144e-76	1.72455e-74	ATP8B3	protein_coding
ENSG00000145506	176.149	155.125	147.876	542.131	584.353	673.436	379.845	1.90855	1.46888e-57	4.27175e-56	NKD2	protein_coding
ENSG00000280430	5.53349	2.01461	5.72423	17.5547	17.5823	15.0769	10.581	1.9085	0.00247841	0.00703922	AP002782.1	TEC
ENSG00000185615	77.4688	94.6866	93.4957	340.768	320.618	331.693	209.788	1.90458	3.34758e-39	6.06394e-38	PDIA2	protein_coding
ENSG00000214402	14.756	14.1023	12.4025	37.1747	55.8496	61.3129	32.5997	1.9036	2.48119e-07	1.09634e-06	LCNL1	protein_coding
ENSG00000147592	227.795	229.665	227.061	827.137	827.402	894.565	538.938	1.8971	3.47983e-91	1.87516e-89	LACTB2	protein_coding
ENSG00000189334	228.717	244.775	239.464	877.736	893.594	881.498	560.964	1.8964	3.28214e-97	1.92647e-95	S100A14	protein_coding
ENSG00000101197	255.463	287.082	262.36	947.954	972.197	1068.45	632.251	1.89408	2.29495e-96	1.33785e-94	BIRC7	protein_coding
ENSG00000144130	27.6674	18.1315	26.7131	90.8714	89.98	89.4565	57.1366	1.89311	3.99304e-12	2.48415e-11	NT5DC4	protein_coding
ENSG00000278464	24.9007	39.2849	39.1156	130.111	119.973	131.672	80.8429	1.89056	7.4982e-16	5.73603e-15	AC068506.1	lncRNA
ENSG00000169855	6547.96	6786.21	6434.99	24642.7	24213.9	24318.1	15490.6	1.88823	0	0	ROBO1	protein_coding
ENSG00000017483	737.798	712.164	711.712	2523.75	2718.02	2724.9	1688.06	1.88159	4.01916e-212	8.51995e-210	SLC38A5	protein_coding
ENSG00000253882	49.8014	30.2191	25.759	153.862	110.665	126.646	82.8254	1.88151	5.38714e-14	3.7498e-13	AC099548.2	transcribed_unprocessed_pseudogene
ENSG00000164512	2.76674	3.02191	2.86211	11.3589	11.3768	9.04616	6.73877	1.87786	0.0153295	0.0377461	ANKRD55	protein_coding
ENSG00000168481	4.61124	3.02191	0.954038	7.22841	9.30827	15.0769	6.70013	1.877	0.0198519	0.0477272	LGI3	protein_coding
ENSG00000128683	41.5011	35.2556	36.2534	132.177	143.761	139.713	88.1102	1.87698	7.42605e-18	6.25749e-17	GAD1	protein_coding
ENSG00000253111	6.45573	6.04383	7.6323	34.0768	15.5138	24.1231	15.6409	1.87136	0.000426899	0.00135285	AC091114.1	lncRNA
ENSG00000160200	264.685	147.066	177.451	651.59	809.82	695.549	457.694	1.87098	9.1553e-13	5.91222e-12	CBS	protein_coding
ENSG00000170615	6.45573	1.0073	4.77019	15.4895	16.548	13.0667	9.55623	1.86545	0.00556332	0.0149611	SLC26A5	protein_coding
ENSG00000173599	3737.87	3705.87	3600.54	13280.7	13670.7	13285.8	8546.91	1.8652	0	0	PC	protein_coding
ENSG00000095596	20.2895	33.241	23.851	98.0999	97.2197	85.436	59.6895	1.86519	5.28418e-12	3.26601e-11	CYP26A1	protein_coding
ENSG00000162946	277.597	307.228	285.257	1091.49	1083.9	991.057	672.754	1.86458	7.39006e-102	4.76269e-100	DISC1	protein_coding
ENSG00000174171	98.6805	94.6866	113.531	342.833	363.023	411.098	237.309	1.86336	7.3433e-40	1.35508e-38	AC020659.1	lncRNA
ENSG00000227619	93.147	105.767	105.898	369.682	375.434	361.846	235.296	1.86192	7.41142e-43	1.48634e-41	AL391056.1	lncRNA
ENSG00000142182	6.45573	11.0803	4.77019	17.5547	21.7193	41.2103	17.1318	1.86085	0.000434417	0.00137523	DNMT3L	protein_coding
ENSG00000231047	2.76674	8.05843	5.72423	12.3916	29.9933	17.0872	12.6702	1.8558	0.00212636	0.00610969	GCNT1P3	processed_pseudogene
ENSG00000146674	23.9784	24.1753	33.3913	111.524	97.2197	86.4411	62.7883	1.85498	2.17764e-12	1.37713e-11	IGFBP3	protein_coding
ENSG00000159625	29.5119	27.1972	29.5752	97.0672	112.734	102.523	66.4347	1.85471	1.21317e-13	8.27161e-13	DRC7	protein_coding
ENSG00000141337	339.387	311.257	349.178	1212.31	1234.9	1168.97	769.332	1.8536	4.60396e-117	3.69036e-115	ARSG	protein_coding
ENSG00000111886	1.8445	5.03652	2.86211	7.22841	14.4795	13.0667	7.41963	1.84837	0.0146611	0.036222	GABRR2	protein_coding
ENSG00000145623	4028.38	4191.39	4063.25	14917.4	14835.3	14466.8	9417.09	1.84819	0	0	OSMR	protein_coding
ENSG00000150281	11.067	13.095	19.0808	45.4357	54.8154	55.2821	33.1293	1.84774	2.58983e-07	1.14257e-06	CTF1	protein_coding
ENSG00000174791	283.13	264.921	271.901	962.411	1024.94	959.898	627.868	1.84495	1.90829e-99	1.17099e-97	RIN1	protein_coding
ENSG00000281162	6.45573	7.05113	7.6323	25.8158	31.0276	19.0975	16.18	1.84478	0.000282427	0.000912719	LINC01127	lncRNA
ENSG00000188784	92.2248	121.884	72.5069	344.898	333.029	346.77	218.552	1.84183	1.19156e-32	1.75149e-31	PLA2G2E	protein_coding
ENSG00000123405	87.6135	74.5405	100.174	288.104	315.447	336.718	200.433	1.83988	1.43948e-33	2.17832e-32	NFE2	protein_coding
ENSG00000249396	1.8445	13.095	10.4944	38.2073	22.7536	29.1487	19.2572	1.83853	0.000307122	0.000988291	LINC02212	lncRNA
ENSG00000263639	6.45573	4.02922	6.67827	16.5221	20.6851	24.1231	13.0822	1.83225	0.0011045	0.00330925	MSMB	protein_coding
ENSG00000052344	500.781	528.835	459.846	1795.74	1756.16	1744.9	1131.05	1.83103	3.84223e-152	4.67077e-150	PRSS8	protein_coding
ENSG00000262188	5.53349	3.02191	6.67827	13.4242	25.8563	15.0769	11.5985	1.82778	0.00276989	0.00781429	LINC01978	lncRNA
ENSG00000111859	10337.5	10459.8	9682.53	35625.7	36471.9	35924.3	23083.6	1.82544	0	0	NEDD9	protein_coding
ENSG00000221955	5.53349	7.05113	1.90808	18.5873	12.411	20.1026	10.9323	1.82415	0.00368554	0.0102045	SLC12A8	protein_coding
ENSG00000100300	300.653	292.118	290.982	1000.62	1111.82	1017.19	668.897	1.82391	3.5559e-99	2.16648e-97	TSPO	protein_coding
ENSG00000138378	4.61124	3.02191	4.77019	14.4568	13.4453	16.0821	9.39792	1.82139	0.00540389	0.0145721	STAT4	protein_coding
ENSG00000279232	13.8337	7.05113	14.3106	41.3052	47.5756	36.1846	26.7101	1.8212	5.44296e-06	2.12338e-05	AC008522.1	lncRNA
ENSG00000160951	7.37798	9.06574	5.72423	22.7179	28.9591	26.1334	16.663	1.81497	0.000247594	0.000805733	PTGER1	protein_coding
ENSG00000262454	105.136	73.5332	91.5877	321.148	326.824	303.549	203.63	1.81177	2.6165e-33	3.92475e-32	MIR193BHG	lncRNA
ENSG00000214851	9.22248	9.06574	14.3106	34.0768	29.9933	50.2565	24.4876	1.81042	1.94461e-05	7.19758e-05	LINC00612	lncRNA
ENSG00000279878	7.37798	5.03652	0.954038	13.4242	11.3768	22.1128	10.0471	1.80872	0.00737918	0.0193652	AP003108.5	TEC
ENSG00000182389	328.32	339.462	376.845	1227.8	1195.6	1228.27	782.715	1.80573	1.3566e-112	1.00279e-110	CACNB4	protein_coding
ENSG00000132170	9.22248	7.05113	12.4025	33.0442	36.1988	31.159	21.513	1.80395	3.68211e-05	0.000132056	PPARG	protein_coding
ENSG00000163586	1819.59	1914.89	1655.26	6422.96	6450.63	5920.21	4030.59	1.80225	3.49828e-233	9.15621e-231	FABP1	protein_coding
ENSG00000245694	106.981	93.6793	82.0473	315.985	322.687	346.77	211.358	1.80038	4.71337e-35	7.52321e-34	CRNDE	lncRNA
ENSG00000204396	182.605	200.454	196.532	654.687	650.545	703.59	431.402	1.79442	4.18402e-68	1.50943e-66	VWA7	protein_coding
ENSG00000213197	7.37798	9.06574	6.67827	32.0115	22.7536	25.1282	17.1692	1.7917	0.000242745	0.000790637	NUDCP1	processed_pseudogene
ENSG00000198910	343.076	329.388	312.924	1127.63	1083.9	1193.09	731.668	1.78857	3.65236e-103	2.39599e-101	L1CAM	protein_coding
ENSG00000274976	6.45573	8.05843	4.77019	25.8158	13.4453	27.1385	14.2806	1.78827	0.00115216	0.003442	AC087588.2	lncRNA
ENSG00000173227	6.45573	22.1607	13.3565	46.4684	49.6441	47.2411	30.8877	1.78462	4.24507e-06	1.67157e-05	SYT12	protein_coding
ENSG00000160973	83.9245	58.4236	95.4038	275.712	275.111	270.38	176.493	1.78428	3.09747e-27	3.78153e-26	FOXH1	protein_coding
ENSG00000226652	0.922248	5.03652	5.72423	12.3916	13.4453	14.0718	8.59861	1.78385	0.0111879	0.0283147	PSMD10P2	transcribed_processed_pseudogene
ENSG00000144331	31.3564	19.1388	24.805	82.6104	93.0827	84.4308	55.904	1.78261	9.87807e-11	5.63175e-10	ZNF385B	protein_coding
ENSG00000233461	187.216	171.242	193.67	616.48	638.134	635.242	406.997	1.7741	1.42887e-64	4.82245e-63	AL445524.1	lncRNA
ENSG00000233351	3.68899	3.02191	7.6323	20.6526	13.4453	15.0769	10.5863	1.77399	0.00485653	0.0132058	AL356124.2	lncRNA
ENSG00000141753	1682.18	1954.17	1681.97	5896.32	6046.24	6190.59	3908.58	1.77042	1.7442e-225	4.18118e-223	IGFBP4	protein_coding
ENSG00000107159	1128.83	1285.32	1111.45	3975.63	4107.02	3901.91	2585.03	1.76615	1.77395e-207	3.64015e-205	CA9	protein_coding
ENSG00000115419	9713.11	11374.5	9694.93	33223.8	34840.9	36477.1	22554.1	1.76407	5.55844e-231	1.42574e-228	GLS	protein_coding
ENSG00000285106	105.136	71.5186	90.6336	293.267	300.967	315.611	196.189	1.76317	1.86603e-30	2.54594e-29	AC016831.6	lncRNA
ENSG00000101213	166.927	120.877	157.416	509.087	515.058	490.503	326.644	1.7629	6.1317e-47	1.38938e-45	PTK6	protein_coding
ENSG00000270030	7.37798	2.01461	9.54038	28.9136	21.7193	14.0718	13.9396	1.76115	0.00217027	0.00622887	AC136475.7	lncRNA
ENSG00000185614	8.30023	5.03652	4.77019	21.6852	23.7878	16.0821	13.277	1.75852	0.00157848	0.00463301	INKA1	protein_coding
ENSG00000127955	50.7236	82.5989	62.9665	204.461	228.57	227.159	142.746	1.75536	5.58855e-22	5.5842e-21	GNAI1	protein_coding
ENSG00000230635	3.68899	8.05843	5.72423	20.6526	14.4795	23.118	12.6203	1.74707	0.00234041	0.0066776	CYP4F60P	unprocessed_pseudogene
ENSG00000169026	36.8899	34.2483	36.2534	112.557	124.11	123.631	77.9483	1.74548	1.99578e-14	1.42595e-13	SLC49A3	protein_coding
ENSG00000142227	27.6674	23.168	20.0348	71.2515	77.5689	88.4514	51.357	1.74188	9.3845e-10	5.00234e-09	EMP3	protein_coding
ENSG00000265590	51.6459	41.2995	61.0584	183.808	164.446	167.857	111.686	1.74182	1.10778e-18	9.66813e-18	CFAP298-TCP10L	protein_coding
ENSG00000257605	12.9115	10.073	14.3106	39.2399	47.5756	38.1949	27.0509	1.74145	7.08902e-06	2.7331e-05	MYG1-AS1	lncRNA
ENSG00000237643	14.756	13.095	17.1727	34.0768	58.9524	57.2924	32.5575	1.73813	2.40788e-06	9.70798e-06	AL365226.1	lncRNA
ENSG00000178828	6.45573	4.02922	6.67827	20.6526	20.6851	16.0821	12.4305	1.73594	0.0022654	0.00648087	RNF186	protein_coding
ENSG00000213777	14.756	15.1096	20.0348	58.8599	51.7126	55.2821	35.9592	1.7325	2.44592e-07	1.08206e-06	AC011487.1	transcribed_processed_pseudogene
ENSG00000269194	5.53349	5.03652	6.67827	16.5221	22.7536	18.0923	12.436	1.73202	0.00225294	0.00645027	AC006942.1	lncRNA
ENSG00000082269	2134.08	2413.5	2241.04	7686.9	7520.05	7319.35	4885.82	1.73101	1.15421e-278	3.79557e-276	FAM135A	protein_coding
ENSG00000260009	7.37798	5.03652	5.72423	22.7179	17.5823	20.1026	13.0902	1.73097	0.00172148	0.00501885	LINC02130	lncRNA
ENSG00000234617	11.9892	0	4.77019	20.6526	15.5138	20.1026	12.1714	1.72669	0.00773938	0.0202298	SNRK-AS1	lncRNA
ENSG00000237162	4.61124	9.06574	2.86211	25.8158	14.4795	14.0718	11.8177	1.72657	0.00467104	0.0127395	RPS20P9	processed_pseudogene
ENSG00000235899	12.9115	11.0803	19.0808	38.2073	61.0209	43.2205	30.9202	1.72293	4.91464e-06	1.92547e-05	LINC01564	lncRNA
ENSG00000274512	46.1124	55.4017	47.7019	176.58	166.515	148.759	106.845	1.72278	4.01637e-18	3.42145e-17	TBC1D3L	protein_coding
ENSG00000259881	20.2895	14.1023	15.2646	49.5662	63.0894	51.2616	35.5956	1.71842	4.52999e-07	1.95745e-06	AC092384.2	lncRNA
ENSG00000187583	177.072	163.183	180.313	570.012	576.079	565.888	372.091	1.71645	4.07113e-57	1.17199e-55	PLEKHN1	protein_coding
ENSG00000171004	4.61124	6.04383	0.954038	12.3916	14.4795	11.0564	8.2561	1.71386	0.0163631	0.0400491	HS6ST2	protein_coding
ENSG00000283709	3.68899	5.03652	3.81615	17.5547	12.411	11.0564	8.9273	1.71311	0.0105481	0.0268438	FAM238C	transcribed_unprocessed_pseudogene
ENSG00000260220	51.6459	49.3579	43.8858	173.482	146.864	154.79	103.338	1.71301	1.53989e-17	1.27991e-16	CCDC187	protein_coding
ENSG00000072952	13.8337	21.1534	14.3106	58.8599	52.7469	49.2513	35.026	1.71156	5.93556e-07	2.53703e-06	IRAG1	protein_coding
ENSG00000219481	3938.92	4086.63	4096.64	13480	12832	13359.2	8632.21	1.71059	0	0	NBPF1	protein_coding
ENSG00000171812	3.68899	4.02922	6.67827	16.5221	10.3425	20.1026	10.2273	1.70686	0.00731803	0.0192126	COL8A2	protein_coding
ENSG00000099260	180.761	205.49	165.049	594.795	616.414	584.985	391.249	1.70566	2.40019e-55	6.61989e-54	PALMD	protein_coding
ENSG00000169213	449.135	545.959	499.916	1549.98	1549.31	1768.02	1060.39	1.70464	9.72635e-99	5.87014e-97	RAB3B	protein_coding
ENSG00000184304	127.27	148.074	130.703	436.803	437.489	439.241	286.597	1.6956	1.00027e-43	2.04927e-42	PRKD1	protein_coding
ENSG00000106991	551.504	466.382	506.594	1636.72	1669.28	1633.33	1077.3	1.69444	2.39687e-123	2.09115e-121	ENG	protein_coding
ENSG00000234678	197.361	183.329	244.234	641.263	691.915	687.508	440.935	1.6921	1.17246e-54	3.19931e-53	ELF3-AS1	lncRNA
ENSG00000237886	19.3672	13.095	12.4025	43.3705	46.5414	55.2821	31.6764	1.69041	2.83235e-06	1.13462e-05	NALT1	lncRNA
ENSG00000286112	36.8899	33.241	55.3342	132.177	121.008	151.774	88.404	1.68918	1.4678e-13	9.95483e-13	AL441992.2	protein_coding
ENSG00000137460	67.3241	72.5259	83.0013	234.407	240.981	242.236	156.746	1.6877	3.96769e-25	4.47347e-24	FHDC1	protein_coding
ENSG00000222019	38.7344	22.1607	31.4833	91.9041	98.254	108.554	65.1817	1.68732	5.89448e-11	3.41372e-10	URAHP	transcribed_unprocessed_pseudogene
ENSG00000188107	9.22248	4.02922	6.67827	26.8484	17.5823	20.1026	14.0772	1.68574	0.00186725	0.00541919	EYS	protein_coding
ENSG00000287725	136.493	98.7158	118.301	387.236	369.228	381.949	248.654	1.68377	2.488e-35	4.01619e-34	AP003071.5	protein_coding
ENSG00000145107	31.3564	26.1899	38.1615	107.394	85.843	114.585	67.2548	1.6835	3.28389e-11	1.93192e-10	TM4SF19	protein_coding
ENSG00000184451	31.3564	31.2264	29.5752	97.0672	104.46	94.4821	64.6945	1.68333	1.20755e-11	7.32582e-11	CCR10	protein_coding
ENSG00000185189	581.938	563.083	600.09	1797.81	1913.37	1892.66	1224.82	1.68275	4.13183e-144	4.62801e-142	NRBP2	protein_coding
ENSG00000253210	8.30023	5.03652	6.67827	21.6852	20.6851	22.1128	14.083	1.68202	0.00149021	0.00438598	AC040970.1	lncRNA
ENSG00000239462	4.61124	2.01461	5.72423	17.5547	5.17126	17.0872	8.69387	1.68196	0.019337	0.0466249	AC091212.1	lncRNA
ENSG00000197956	1200.77	1217.83	1268.87	3769.1	3988.08	4046.65	2581.88	1.67865	1.37032e-225	3.31592e-223	S100A6	protein_coding
ENSG00000233085	10.1447	12.0877	14.3106	43.3705	42.4044	31.159	25.5795	1.67865	2.66643e-05	9.72886e-05	BX322234.2	lncRNA
ENSG00000128918	43.3456	57.4163	48.6559	164.188	158.241	154.79	104.439	1.67857	3.23894e-17	2.65089e-16	ALDH1A2	protein_coding
ENSG00000225680	61.7906	54.3944	69.6448	197.232	182.028	216.103	130.199	1.67844	2.16328e-20	2.01409e-19	AL163953.1	lncRNA
ENSG00000078070	622.517	645.682	653.516	1966.13	2108.84	2073.58	1345.04	1.67817	8.21335e-153	1.008e-150	MCCC1	protein_coding
ENSG00000272449	19.3672	20.1461	19.0808	55.762	63.0894	68.3488	40.9657	1.67667	7.93338e-08	3.65648e-07	AL139246.5	lncRNA
ENSG00000189410	29.5119	61.4456	40.0696	125.981	141.693	148.759	91.2433	1.67599	7.12901e-13	4.64936e-12	SH2D5	protein_coding
ENSG00000145040	33.2009	34.2483	50.564	115.655	127.213	133.682	82.4272	1.67368	3.17956e-13	2.11833e-12	UCN2	protein_coding
ENSG00000178934	88.5358	45.3287	89.6796	196.2	268.906	250.277	156.488	1.67312	7.98755e-17	6.40853e-16	LGALS7B	protein_coding
ENSG00000254990	42.4234	43.3141	35.2994	131.144	112.734	141.723	84.4396	1.67265	6.45946e-14	4.48161e-13	AP001781.1	lncRNA
ENSG00000268983	9.22248	1.0073	6.67827	15.4895	23.7878	15.0769	11.877	1.66794	0.00692294	0.018267	AC005253.2	lncRNA
ENSG00000067082	3465.81	3505.42	3522.31	10720.8	11113	11427.3	7292.44	1.66441	0	0	KLF6	protein_coding
ENSG00000176092	1430.41	1460.59	1351.87	4495.04	4450.39	4490.92	2946.54	1.66327	1.25613e-256	3.88189e-254	CRYBG2	protein_coding
ENSG00000228288	82.08	52.3798	81.0932	223.048	250.289	210.072	149.827	1.65991	1.99605e-20	1.86177e-19	PCAT6	lncRNA
ENSG00000083454	16.6005	31.2264	25.759	67.121	79.6374	83.4257	50.6283	1.65213	1.64162e-08	7.97943e-08	P2RX5	protein_coding
ENSG00000141934	6.45573	4.02922	2.86211	11.3589	19.6508	11.0564	9.23554	1.64988	0.0135171	0.0336714	PLPP2	protein_coding
ENSG00000279145	17.5227	21.1534	17.1727	62.9904	45.5071	66.3385	38.4475	1.64942	5.42087e-07	2.32401e-06	AC011912.1	lncRNA
ENSG00000273259	22.1339	22.1607	20.9888	60.9252	73.4319	70.359	44.9999	1.64905	2.93964e-08	1.40335e-07	AL049839.2	protein_coding
ENSG00000284713	131.881	115.84	129.749	375.877	398.187	410.093	260.271	1.64804	6.4765e-38	1.12397e-36	SMIM38	protein_coding
ENSG00000251034	50.7236	48.3506	48.6559	160.058	159.275	143.733	101.799	1.64744	1.20023e-16	9.54896e-16	AC087854.1	lncRNA
ENSG00000224566	4.61124	2.01461	4.77019	13.4242	13.4453	9.04616	7.88528	1.6463	0.0207741	0.0497015	FAM96AP2	processed_pseudogene
ENSG00000227764	8.30023	6.04383	9.54038	29.9463	28.9591	16.0821	16.4786	1.64547	0.00111409	0.00333448	LINC01693	lncRNA
ENSG00000223442	2.76674	2.01461	7.6323	14.4568	8.27402	16.0821	8.53776	1.64135	0.0205958	0.049326	TH2LCRR	lncRNA
ENSG00000198753	414.089	406.951	424.547	1287.69	1286.61	1307.67	854.593	1.63976	1.90933e-109	1.33083e-107	PLXNB3	protein_coding
ENSG00000073910	764.543	771.595	765.139	2495.87	2287.77	2365.07	1575	1.63532	3.79702e-160	5.23621e-158	FRY	protein_coding
ENSG00000125378	4087.4	4125.92	4053.71	12683.8	12693.4	12715.9	8393.35	1.6348	0	0	BMP4	protein_coding
ENSG00000165716	11.067	8.05843	10.4944	26.8484	35.1646	30.1539	20.2978	1.63378	0.000217671	0.000713426	DIPK1B	protein_coding
ENSG00000214063	650.185	632.587	663.056	1992.98	2034.37	2004.23	1329.57	1.63183	4.44563e-153	5.53546e-151	TSPAN4	protein_coding
ENSG00000239282	14.756	8.05843	11.4485	23.7505	36.1988	46.2359	23.408	1.62652	0.000171121	0.000567599	CASTOR1	protein_coding
ENSG00000171097	30.4342	43.3141	47.7019	128.046	116.871	128.657	82.5039	1.62427	8.31368e-13	5.3959e-12	KYAT1	protein_coding
ENSG00000117009	10.1447	1.0073	6.67827	21.6852	19.6508	14.0718	12.2064	1.61845	0.00789852	0.0206017	KMO	protein_coding
ENSG00000273226	11.9892	9.06574	15.2646	35.1094	32.0618	44.2257	24.6194	1.61417	7.20204e-05	0.000249605	AL391834.2	lncRNA
ENSG00000283757	7.37798	5.03652	1.90808	13.4242	12.411	18.0923	9.70835	1.61373	0.0133616	0.0333228	AL031686.1	lncRNA
ENSG00000100097	2358.19	2331.91	2346.93	7111.72	7158.06	7250	4759.47	1.61257	0	0	LGALS1	protein_coding
ENSG00000253686	151.249	186.351	191.762	560.718	542.983	511.611	357.445	1.61116	1.4361e-44	3.04178e-43	LINC01484	lncRNA
ENSG00000177098	24.9007	22.1607	30.5292	58.8599	83.7745	94.4821	52.4512	1.61071	3.07586e-08	1.46619e-07	SCN4B	protein_coding
ENSG00000273381	117.125	107.782	103.036	351.094	327.858	321.641	221.423	1.60839	1.24025e-31	1.76246e-30	AL158071.4	lncRNA
ENSG00000259153	111.592	113.825	113.531	325.278	329.927	374.913	228.178	1.60422	9.60075e-32	1.37115e-30	AC004816.1	lncRNA
ENSG00000265907	8.30023	2.01461	5.72423	15.4895	17.5823	16.0821	10.8655	1.60205	0.00911344	0.0234793	AP000919.1	lncRNA
ENSG00000237181	17.5227	12.0877	15.2646	44.4031	46.5414	45.2308	30.175	1.59711	9.54306e-06	3.63714e-05	PRKAR1B-AS1	lncRNA
ENSG00000105479	13.8337	16.1169	16.2186	45.4357	53.7811	40.2052	30.9319	1.59548	8.6561e-06	3.3109e-05	CCDC114	protein_coding
ENSG00000275160	10.1447	13.095	11.4485	41.3052	28.9591	34.1744	23.1878	1.59312	0.000121702	0.000411395	AL354718.1	processed_pseudogene
ENSG00000074527	527.526	537.9	498.962	1414.7	1543.1	1757.97	1046.69	1.59235	1.22251e-83	5.89425e-82	NTN4	protein_coding
ENSG00000137819	69.1686	85.6209	111.622	252.994	266.837	282.441	178.114	1.59185	6.40362e-22	6.38123e-21	PAQR5	protein_coding
ENSG00000258757	11.067	4.02922	23.851	38.2073	46.5414	33.1693	26.1442	1.59083	0.000357386	0.0011413	AL133453.1	lncRNA
ENSG00000225462	1.8445	4.02922	10.4944	11.3589	23.7878	14.0718	10.9311	1.58969	0.0145182	0.0359106	FDPSP1	processed_pseudogene
ENSG00000269001	6.45573	2.01461	5.72423	14.4568	15.5138	13.0667	9.53864	1.58845	0.0141659	0.0351205	AC092070.2	transcribed_unprocessed_pseudogene
ENSG00000274737	11.9892	6.04383	6.67827	17.5547	28.9591	28.1436	16.5615	1.58797	0.00157192	0.00461431	AC004466.2	lncRNA
ENSG00000112486	11.9892	11.0803	14.3106	27.881	32.0618	52.2667	24.9316	1.58612	0.000136049	0.000456883	CCR6	protein_coding
ENSG00000213876	4.61124	8.05843	3.81615	15.4895	20.6851	13.0667	10.9545	1.58589	0.00894622	0.0230902	RPL7AP64	processed_pseudogene
ENSG00000273443	19.3672	19.1388	17.1727	70.2188	46.5414	50.2565	37.1159	1.58452	2.15495e-06	8.7349e-06	AL645608.8	lncRNA
ENSG00000280381	21.2117	30.2191	25.759	93.9693	70.3292	66.3385	51.3045	1.58253	4.01482e-08	1.8958e-07	AC026362.2	TEC
ENSG00000283240	6.45573	2.01461	8.58634	18.5873	17.5823	15.0769	11.3839	1.57655	0.00879086	0.022719	AC007529.2	lncRNA
ENSG00000176485	8.30023	15.1096	11.4485	28.9136	36.1988	38.1949	23.0276	1.57457	0.000171117	0.000567599	PLAAT3	protein_coding
ENSG00000148175	784.833	796.778	742.242	2170.59	2325	2417.34	1539.46	1.57309	2.17566e-135	2.24119e-133	STOM	protein_coding
ENSG00000271425	35.9677	37.2703	29.5752	48.5336	75.5004	180.923	67.9617	1.5692	0.00671071	0.0177582	NBPF10	protein_coding
ENSG00000165959	3523.91	3858.98	3700.71	11064.6	10597	11176	7320.2	1.56729	2.90661e-283	9.80981e-281	CLMN	protein_coding
ENSG00000196132	33.2009	26.1899	24.805	92.9367	79.6374	77.3949	55.6942	1.56711	6.05297e-09	3.04012e-08	MYT1	protein_coding
ENSG00000140297	301.575	290.104	309.108	823.006	868.772	976.985	594.925	1.56678	1.68102e-63	5.54931e-62	GCNT3	protein_coding
ENSG00000254230	4.61124	3.02191	8.58634	18.5873	13.4453	16.0821	10.7224	1.56389	0.0108491	0.0275524	AC037459.3	lncRNA
ENSG00000169220	546.893	576.178	536.169	1579.92	1650.67	1670.52	1093.39	1.56322	8.40942e-117	6.69881e-115	RGS14	protein_coding
ENSG00000222041	243.473	191.388	204.164	627.839	624.689	638.257	421.635	1.56273	2.7937e-49	6.73482e-48	CYTOR	lncRNA
ENSG00000287426	51.6459	35.2556	43.8858	150.764	128.247	108.554	86.3921	1.56271	6.18721e-12	3.80946e-11	AP003327.2	lncRNA
ENSG00000236714	27.6674	26.1899	27.6671	82.6104	85.843	72.3693	53.7245	1.56157	7.80738e-09	3.88627e-08	LINC01844	lncRNA
ENSG00000272150	133.726	134.979	140.244	387.236	411.632	407.077	269.149	1.56025	1.52655e-36	2.56257e-35	NBPF25P	transcribed_unprocessed_pseudogene
ENSG00000253428	12.9115	6.04383	6.67827	20.6526	37.2331	18.0923	16.9353	1.55856	0.00235639	0.00672018	LINC01942	lncRNA
ENSG00000115295	29.5119	26.1899	27.6671	75.382	82.7402	87.4462	54.8229	1.55743	5.75353e-09	2.89482e-08	CLIP4	protein_coding
ENSG00000224057	190.905	187.359	205.118	584.469	605.038	527.693	383.43	1.55695	1.36047e-46	3.05569e-45	EGFR-AS1	lncRNA
ENSG00000166924	31.3564	20.1461	26.7131	87.7736	73.4319	69.3539	51.4625	1.55439	4.17667e-08	1.96788e-07	NYAP1	protein_coding
ENSG00000184697	165.082	167.212	132.611	426.476	441.626	496.534	304.924	1.55427	2.09666e-35	3.38874e-34	CLDN6	protein_coding
ENSG00000143217	99.6028	105.767	97.3119	296.365	295.796	295.508	198.392	1.55301	9.29437e-28	1.1556e-26	NECTIN4	protein_coding
ENSG00000049759	5224.53	5415.27	5326.39	15709.4	15343.1	15702.1	10453.5	1.55024	0	0	NEDD4L	protein_coding
ENSG00000115594	1702.47	1850.42	1669.57	5041.3	5018.19	5211.59	3415.59	1.54861	7.97359e-214	1.74806e-211	IL1R1	protein_coding
ENSG00000257252	9.22248	11.0803	5.72423	27.881	28.9591	19.0975	16.9941	1.54715	0.00153713	0.00451778	AC124947.1	lncRNA
ENSG00000178297	586.55	589.273	570.515	1675.96	1696.17	1727.82	1141.05	1.54629	6.20758e-124	5.5095e-122	TMPRSS9	protein_coding
ENSG00000130812	25.8229	19.1388	25.759	69.1862	79.6374	58.2975	46.307	1.54622	2.00188e-07	8.93011e-07	ANGPTL6	protein_coding
ENSG00000199130	6.45573	3.02191	10.4944	21.6852	22.7536	14.0718	13.0804	1.54257	0.0065849	0.0174612	MIR365A	miRNA
ENSG00000115226	671.396	727.274	629.665	1882.48	1937.15	2071.57	1319.92	1.53917	5.25183e-111	3.78397e-109	FNDC4	protein_coding
ENSG00000169692	2489.15	2516.25	2255.35	7045.64	7219.08	6828.85	4725.72	1.53871	1.08728e-219	2.51251e-217	AGPAT2	protein_coding
ENSG00000160111	11.9892	19.1388	8.58634	43.3705	37.2331	34.1744	25.7487	1.53763	0.000129395	0.000435676	CPAMD8	protein_coding
ENSG00000276403	172.46	186.351	166.003	509.087	504.715	507.59	341.034	1.53652	9.78832e-44	2.00696e-42	AC105105.4	lncRNA
ENSG00000175544	11.9892	6.04383	18.1267	39.2399	25.8563	40.2052	23.5769	1.53625	0.00040258	0.00127942	CABP4	protein_coding
ENSG00000168427	32.2787	27.1972	20.9888	83.643	69.2949	80.4103	52.3022	1.53464	3.90674e-08	1.84817e-07	KLHL30	protein_coding
ENSG00000139679	318.175	375.724	367.305	989.26	1077.69	1003.12	688.546	1.53393	1.14468e-70	4.28628e-69	LPAR6	protein_coding
ENSG00000287895	6.45573	10.073	14.3106	35.1094	23.7878	30.1539	19.9817	1.53288	0.000743476	0.00228085	AL136379.1	lncRNA
ENSG00000258745	10.1447	1.0073	9.54038	21.6852	18.6165	20.1026	13.5161	1.53097	0.00777999	0.0203297	AL358334.3	lncRNA
ENSG00000205181	16.6005	31.2264	12.4025	68.1536	45.5071	59.3026	38.8654	1.53018	1.1727e-05	4.43457e-05	LINC00654	lncRNA
ENSG00000154447	709.209	781.668	724.115	2038.41	2074.71	2277.62	1434.29	1.52963	1.91976e-116	1.51981e-114	SH3RF1	protein_coding
ENSG00000162004	29.5119	27.1972	40.0696	84.6757	98.254	96.4924	62.7001	1.52838	2.21775e-09	1.14827e-08	CCDC78	protein_coding
ENSG00000010278	13.8337	9.06574	18.1267	36.1421	34.1303	48.2462	26.5908	1.52668	0.000111882	0.000379749	CD9	protein_coding
ENSG00000275342	2123.01	2004.54	2024.47	6033.66	5928.34	5746.32	3976.72	1.52492	2.88491e-247	8.50551e-245	PRAG1	protein_coding
ENSG00000281097	7.37798	10.073	5.72423	20.6526	18.6165	27.1385	14.9305	1.52439	0.00307853	0.00862243	LINC01395	lncRNA
ENSG00000228940	7.37798	5.03652	2.86211	16.5221	14.4795	13.0667	9.89082	1.52385	0.0157274	0.0386296	AL391730.1	unprocessed_pseudogene
ENSG00000119411	22.1339	17.1242	16.2186	55.762	51.7126	52.2667	35.8697	1.5229	3.85455e-06	1.52388e-05	BSPRY	protein_coding
ENSG00000272426	8.30023	7.05113	5.72423	23.7505	19.6508	17.0872	13.594	1.5189	0.0044455	0.0121681	BX284668.6	lncRNA
ENSG00000146054	21.2117	21.1534	24.805	59.8925	70.3292	62.318	43.285	1.51881	4.15766e-07	1.80172e-06	TRIM7	protein_coding
ENSG00000204634	2123.01	2105.27	2155.17	6225.73	6164.14	5895.08	4111.4	1.51812	1.53188e-257	4.79179e-255	TBC1D8	protein_coding
ENSG00000253931	81.1578	85.6209	75.369	202.396	243.049	247.262	155.809	1.51736	4.18662e-20	3.86284e-19	AC105118.1	lncRNA
ENSG00000259476	3.68899	5.03652	9.54038	22.7179	12.411	17.0872	11.747	1.51633	0.0106621	0.0271151	AC018904.2	lncRNA
ENSG00000269902	8.30023	3.02191	11.4485	22.7179	19.6508	23.118	14.7095	1.51535	0.00429453	0.0117787	AC234772.2	lncRNA
ENSG00000132470	1932.11	1875.6	1878.5	5461.58	5448.44	5340.25	3656.08	1.51471	7.80826e-259	2.47262e-256	ITGB4	protein_coding
ENSG00000281880	15.6782	30.2191	23.851	65.0557	54.8154	78.4001	44.6699	1.51448	1.27727e-06	5.29187e-06	PAUPAR	lncRNA
ENSG00000087076	8.30023	9.06574	6.67827	23.7505	22.7536	22.1128	15.4435	1.51431	0.00232008	0.00662476	HSD17B14	protein_coding
ENSG00000186910	333.854	319.315	348.224	974.803	1013.57	873.457	643.87	1.51418	3.81089e-65	1.29986e-63	SERPINA11	protein_coding
ENSG00000164951	220.417	245.782	251.866	619.578	648.476	780.985	461.184	1.51395	2.42764e-43	4.92634e-42	PDP1	protein_coding
ENSG00000175505	10.1447	7.05113	15.2646	25.8158	23.7878	43.2205	20.8808	1.51324	0.000928837	0.00281217	CLCF1	protein_coding
ENSG00000217801	1055.97	919.669	1069.48	2845.93	2941.41	2897.79	1955.04	1.51104	2.59761e-138	2.74192e-136	AL390719.1	transcribed_unprocessed_pseudogene
ENSG00000170004	582.861	568.12	546.664	1624.33	1625.84	1577.05	1087.48	1.50742	4.01256e-112	2.93225e-110	CHD3	protein_coding
ENSG00000254682	37.8122	24.1753	40.0696	91.9041	97.2197	101.518	65.4498	1.50522	2.32456e-09	1.20163e-08	AP002387.1	lncRNA
ENSG00000178146	50.7236	45.3287	39.1156	121.85	129.282	132.677	86.4961	1.50477	2.32401e-12	1.46716e-11	AL672207.1	processed_pseudogene
ENSG00000224349	14.756	16.1169	17.1727	39.2399	47.5756	49.2513	30.6854	1.50297	2.3813e-05	8.72702e-05	FAM135A-AS1	lncRNA
ENSG00000272398	154.015	156.132	162.186	449.194	460.242	429.19	301.827	1.5028	7.54896e-38	1.30567e-36	CD24	protein_coding
ENSG00000167077	18.445	34.2483	18.1267	52.6641	83.7745	62.318	44.9294	1.4957	3.58659e-06	1.42255e-05	MEI1	protein_coding
ENSG00000127585	63.6351	62.4529	59.1504	186.906	164.446	170.872	117.91	1.49512	3.70001e-16	2.86723e-15	FBXL16	protein_coding
ENSG00000260156	2.76674	6.04383	7.6323	21.6852	13.4453	11.0564	10.4383	1.49457	0.0175639	0.0427229	AC020763.1	lncRNA
ENSG00000129116	42.4234	47.3433	37.2075	108.426	119.973	128.657	80.6717	1.49355	2.12773e-11	1.26951e-10	PALLD	protein_coding
ENSG00000236501	16.6005	12.0877	18.1267	46.4684	42.4044	43.2205	29.818	1.4927	3.54878e-05	0.000127541	AC074286.1	lncRNA
ENSG00000131746	275.752	220.6	227.061	665.014	633.997	736.76	459.864	1.49101	2.55583e-44	5.36034e-43	TNS4	protein_coding
ENSG00000182885	177.994	146.059	161.232	445.064	467.482	453.313	308.524	1.4908	1.40052e-36	2.35717e-35	ADGRG3	protein_coding
ENSG00000109790	1235.81	1231.93	1234.53	3298.22	3403.72	3684.8	2348.17	1.48837	1.58205e-157	2.11352e-155	KLHL5	protein_coding
ENSG00000139318	8129.61	8010.08	8164.66	22589.8	22926.3	22675.7	15416	1.48833	0	0	DUSP6	protein_coding
ENSG00000257279	6.45573	2.01461	8.58634	17.5547	15.5138	15.0769	10.867	1.48691	0.0149388	0.0368442	AC127164.1	lncRNA
ENSG00000226054	13.8337	23.168	23.851	73.3167	40.3358	56.2872	38.4654	1.48591	1.52727e-05	5.71222e-05	MEMO1P1	processed_pseudogene
ENSG00000267984	119.892	43.3141	94.4498	256.092	230.638	234.195	163.097	1.48257	0.000215181	0.000705534	AC008750.3	lncRNA
ENSG00000215472	11.9892	9.06574	3.81615	14.4568	27.9248	27.1385	15.7319	1.48115	0.00497992	0.0135155	RPL17-C18orf32	protein_coding
ENSG00000255650	6.45573	8.05843	13.3565	16.5221	32.0618	29.1487	17.6006	1.48093	0.00260234	0.00737039	FAM222A-AS1	lncRNA
ENSG00000261468	147.56	122.891	134.519	350.062	357.851	422.154	255.84	1.47911	2.28333e-28	2.88936e-27	AC096921.2	lncRNA
ENSG00000185332	23.9784	36.263	23.851	74.3494	87.9115	71.3642	52.9529	1.47897	1.21816e-07	5.53121e-07	TMEM105	lncRNA
ENSG00000233419	9.22248	5.03652	4.77019	17.5547	17.5823	18.0923	12.0431	1.47719	0.00925118	0.0237864	IFITM3P7	processed_pseudogene
ENSG00000120055	9.22248	5.03652	4.77019	16.5221	15.5138	21.1077	12.0288	1.47565	0.00981481	0.0251273	C10orf95	protein_coding
ENSG00000164442	1905.36	1910.86	1892.81	5477.07	5505.33	4850.75	3590.36	1.47154	1.35007e-164	2.02511e-162	CITED2	protein_coding
ENSG00000165046	52.5681	55.4017	51.5181	140.438	136.521	164.841	100.215	1.4711	2.05602e-13	1.38272e-12	LETM2	protein_coding
ENSG00000169047	2130.39	2116.35	2268.7	5952.08	5947.99	6157.42	4095.49	1.4706	3.82978e-230	9.72613e-228	IRS1	protein_coding
ENSG00000285938	9.22248	6.04383	7.6323	22.7179	20.6851	20.1026	14.4007	1.46659	0.00434621	0.0119117	AC072022.2	protein_coding
ENSG00000197405	74.7021	80.5843	86.8175	211.689	222.364	234.195	151.725	1.46557	2.03302e-19	1.82715e-18	C5AR1	protein_coding
ENSG00000230074	5.53349	7.05113	3.81615	15.4895	17.5823	12.0615	10.2557	1.46357	0.017112	0.0417068	AL162231.2	lncRNA
ENSG00000171564	6929.77	7517.51	6946.35	19820.3	20430.6	18693.4	13389.7	1.46232	4.29979e-237	1.17329e-234	FGB	protein_coding
ENSG00000267484	17.5227	3.02191	13.3565	25.8158	38.2673	30.1539	21.3564	1.4621	0.00192168	0.00556522	AC027319.1	lncRNA
ENSG00000118292	10.1447	14.1023	17.1727	42.3378	35.1646	36.1846	25.8511	1.45912	0.000183007	0.000604915	C1orf54	protein_coding
ENSG00000254614	34.1232	43.3141	21.9429	95.002	96.1855	81.4154	61.9972	1.45907	4.02344e-08	1.89953e-07	AP003068.2	lncRNA
ENSG00000112561	238.862	232.687	255.682	604.089	688.812	704.595	454.121	1.45751	2.95574e-46	6.54704e-45	TFEB	protein_coding
ENSG00000249740	78.3911	74.5405	75.369	227.179	201.679	198.01	142.528	1.4565	3.79646e-18	3.24165e-17	OSMR-AS1	lncRNA
ENSG00000259006	6.45573	13.095	15.2646	27.881	33.0961	34.1744	21.6611	1.45627	0.000778674	0.00237972	AC092143.2	lncRNA
ENSG00000287093	9.22248	3.02191	4.77019	12.3916	16.548	18.0923	10.6744	1.45586	0.0178366	0.0433431	AC003093.1	lncRNA
ENSG00000267009	32.2787	32.2337	19.0808	71.2515	72.3977	85.436	52.113	1.45564	2.70372e-07	1.19036e-06	AC007780.1	lncRNA
ENSG00000267165	12.9115	3.02191	4.77019	16.5221	14.4795	26.1334	12.9731	1.4522	0.01359	0.0338398	CHMP1B-AS1	lncRNA
ENSG00000177483	6.45573	6.04383	9.54038	12.3916	21.7193	26.1334	13.714	1.45046	0.00784818	0.0204891	RBM44	protein_coding
ENSG00000167601	169.694	173.256	178.405	479.14	468.516	475.426	324.073	1.44885	2.30352e-38	4.06364e-37	AXL	protein_coding
ENSG00000160870	16.6005	10.073	13.3565	25.8158	36.1988	47.2411	24.8809	1.44445	0.000434478	0.00137523	CYP3A7	protein_coding
ENSG00000274021	58.1016	29.2118	50.564	113.589	138.59	124.636	85.7821	1.44416	6.86437e-10	3.69122e-09	AC024909.1	lncRNA
ENSG00000225177	84.8468	98.7158	82.0473	245.766	257.529	217.108	164.335	1.44097	1.97737e-19	1.77901e-18	AL590617.2	lncRNA
ENSG00000106034	4108.61	4404.94	4226.39	11538.6	11587.8	11396.2	7877.08	1.43846	1.32302e-293	4.58586e-291	CPED1	protein_coding
ENSG00000237422	83.9245	90.6574	90.6336	244.733	240.981	232.185	163.852	1.43728	1.67214e-20	1.56648e-19	AL158071.3	lncRNA
ENSG00000274849	31.3564	34.2483	37.2075	95.002	80.6717	102.523	63.5015	1.43725	8.93629e-09	4.42331e-08	AC023043.4	lncRNA
ENSG00000130487	42.4234	44.3214	46.7479	116.687	124.11	120.615	82.4843	1.43724	2.74296e-11	1.623e-10	KLHDC7B	protein_coding
ENSG00000260552	32.2787	27.1972	19.0808	60.9252	72.3977	79.4052	48.5474	1.43624	8.86774e-07	3.73187e-06	AC023043.1	lncRNA
ENSG00000231720	288.664	252.833	239.464	686.699	722.943	700.575	481.863	1.43289	1.05793e-48	2.50562e-47	AL353747.3	lncRNA
ENSG00000267060	31.3564	32.2337	40.0696	110.491	82.7402	86.4411	63.8887	1.43151	1.72696e-08	8.37523e-08	PTGES3L	protein_coding
ENSG00000253616	44.2679	46.336	34.3454	104.296	115.836	116.595	76.946	1.43138	3.11455e-10	1.71581e-09	AC107959.3	lncRNA
ENSG00000108786	123.581	117.855	132.611	294.3	366.125	345.764	230.039	1.42709	9.50493e-25	1.06001e-23	HSD17B1	protein_coding
ENSG00000235944	26.7452	30.2191	31.4833	89.8388	74.4662	73.3744	54.3545	1.42699	1.05846e-07	4.83325e-07	ZNF815P	transcribed_unprocessed_pseudogene
ENSG00000272734	59.0239	60.4383	68.6907	150.764	186.165	168.862	115.657	1.42663	3.20455e-14	2.25815e-13	ADIRF-AS1	lncRNA
ENSG00000147408	177.994	230.673	200.348	493.597	550.222	586.995	373.305	1.42364	2.21915e-34	3.44767e-33	CSGALNACT1	protein_coding
ENSG00000242797	5.53349	3.02191	8.58634	15.4895	18.6165	12.0615	10.5515	1.42236	0.0204642	0.0490567	GLYCTK-AS1	lncRNA
ENSG00000105072	307.108	218.585	290.982	715.613	736.388	740.78	501.576	1.42219	7.16091e-41	1.35044e-39	C19orf44	protein_coding
ENSG00000138152	402.1	394.863	410.236	1087.36	1102.51	1032.27	738.223	1.416	6.70667e-73	2.61438e-71	BTBD16	protein_coding
ENSG00000118985	6723.19	6929.25	6977.83	18277.6	18418	18331.5	12609.6	1.41547	0	0	ELL2	protein_coding
ENSG00000142089	1190.62	1099.98	1069.48	2971.91	3111.03	2880.7	2053.95	1.41503	3.48711e-132	3.45345e-130	IFITM3	protein_coding
ENSG00000277287	34.1232	29.2118	41.0236	92.9367	86.8772	98.5026	63.7792	1.41342	1.33561e-08	6.53161e-08	AL109976.1	lncRNA
ENSG00000154025	50.7236	37.2703	53.4261	131.144	136.521	109.559	86.4407	1.41163	1.44834e-10	8.17558e-10	SLC5A10	protein_coding
ENSG00000110104	1452.54	1493.83	1477.8	3874.43	3915.68	3974.28	2698.09	1.41118	4.8117e-192	8.87914e-190	CCDC86	protein_coding
ENSG00000220804	163.238	162.176	185.083	450.227	459.208	448.288	311.37	1.41089	2.11754e-34	3.29781e-33	LINC01881	transcribed_unprocessed_pseudogene
ENSG00000120129	1632.38	1683.21	1621.86	4485.75	4479.35	4138.12	3006.78	1.4082	2.88267e-170	4.48123e-168	DUSP1	protein_coding
ENSG00000285976	264.685	222.614	224.199	636.1	642.271	612.124	433.665	1.40811	2.29086e-43	4.65615e-42	AL135905.2	protein_coding
ENSG00000256443	11.067	17.1242	17.1727	48.5336	37.2331	34.1744	27.5508	1.4062	0.000223579	0.000731575	AP003559.1	lncRNA
ENSG00000243179	11.067	7.05113	3.81615	18.5873	18.6165	21.1077	13.3743	1.40614	0.00992295	0.0253762	AC110769.1	lncRNA
ENSG00000156475	6.45573	4.02922	9.54038	19.62	15.5138	18.0923	12.2086	1.40526	0.0127607	0.0319453	PPP2R2B	protein_coding
ENSG00000111335	23.0562	31.2264	28.6211	81.5778	61.0209	76.3898	50.3154	1.40469	6.6126e-07	2.81422e-06	OAS2	protein_coding
ENSG00000204610	1213.68	1360.87	1209.72	3273.44	3398.55	3335.02	2298.55	1.40375	1.49706e-139	1.62711e-137	TRIM15	protein_coding
ENSG00000280231	6.45573	6.04383	9.54038	19.62	18.6165	20.1026	13.3965	1.40307	0.00828558	0.021541	AL031719.2	TEC
ENSG00000231991	50.7236	51.3725	54.3802	131.144	145.83	136.698	95.0246	1.40252	3.37254e-12	2.10578e-11	ANXA2P2	processed_pseudogene
ENSG00000182866	130.037	134.979	133.565	309.789	365.091	377.929	241.898	1.40192	1.35296e-25	1.54995e-24	LCK	protein_coding
ENSG00000226580	2.76674	13.095	7.6323	14.4568	28.9591	18.0923	14.167	1.40107	0.0132574	0.0330822	RPL39P40	processed_pseudogene
ENSG00000117560	7.37798	10.073	8.58634	18.5873	21.7193	28.1436	15.7479	1.39895	0.00468155	0.0127651	FASLG	protein_coding
ENSG00000087074	1197.08	1212.79	1186.82	3110.28	3224.8	3147.06	2179.81	1.39865	9.58121e-164	1.40433e-161	PPP1R15A	protein_coding
ENSG00000249007	4.61124	7.05113	8.58634	14.4568	21.7193	17.0872	12.252	1.39845	0.0128792	0.0322106	AL691482.3	lncRNA
ENSG00000235142	11.067	16.1169	15.2646	32.0115	39.3016	40.2052	25.6611	1.39761	0.000315796	0.00101455	LINC02532	lncRNA
ENSG00000182718	2252.13	2461.85	2256.3	6221.6	6179.66	5954.38	4220.99	1.39739	1.15718e-191	2.12012e-189	ANXA2	protein_coding
ENSG00000082684	13.8337	14.1023	6.67827	33.0442	24.8221	33.1693	20.9416	1.39677	0.00145513	0.00429011	SEMA5B	protein_coding
ENSG00000233559	481.413	378.746	454.122	1213.34	1154.23	1093.58	795.905	1.39499	2.97895e-58	8.79287e-57	LINC00513	lncRNA
ENSG00000182795	425.156	436.163	419.777	1092.52	1122.16	1147.86	773.94	1.39255	1.09643e-74	4.44993e-73	C1orf116	protein_coding
ENSG00000171425	804.2	905.566	784.219	2172.65	2256.74	2108.76	1505.36	1.39134	7.08701e-102	4.57889e-100	ZNF581	protein_coding
ENSG00000134294	35650.4	37145.3	37620.6	94754.1	96795.7	98057.4	66670.6	1.39117	0	0	SLC38A2	protein_coding
ENSG00000258824	8.30023	7.05113	7.6323	18.5873	17.5823	24.1231	13.8794	1.39039	0.00771969	0.0201845	AL122035.1	lncRNA
ENSG00000177182	11.9892	1.0073	15.2646	27.881	19.6508	27.1385	17.1552	1.3903	0.00987792	0.0252737	CLVS1	protein_coding
ENSG00000140961	1119.61	1168.47	1192.55	2927.51	3014.85	3171.18	2099.03	1.38902	5.4736e-139	5.87438e-137	OSGIN1	protein_coding
ENSG00000158423	13.8337	10.073	12.4025	27.881	39.3016	28.1436	21.9392	1.38852	0.00097974	0.0029579	RIBC1	protein_coding
ENSG00000263675	10.1447	9.06574	1.90808	18.5873	17.5823	19.0975	12.7309	1.38822	0.0155513	0.0382482	MIR5581	miRNA
ENSG00000177669	11.067	8.05843	6.67827	19.62	26.8906	21.1077	15.5703	1.3862	0.0053302	0.01439	MBOAT4	protein_coding
ENSG00000243431	12.9115	8.05843	11.4485	30.9789	27.9248	26.1334	19.5759	1.38576	0.00169583	0.00495139	RPL5P30	processed_pseudogene
ENSG00000280587	310.797	287.082	298.614	787.897	775.689	779.98	540.01	1.38552	6.64573e-55	1.81924e-53	LINC01348	lncRNA
ENSG00000027697	3010.22	3289.86	3072.96	7918.21	8053.72	8503.39	5641.39	1.38516	2.14369e-195	4.07301e-193	IFNGR1	protein_coding
ENSG00000182472	272.985	243.768	254.728	700.123	654.682	660.37	464.443	1.38402	1.73712e-46	3.88129e-45	CAPN12	protein_coding
ENSG00000261572	69.1686	77.5624	70.5988	191.037	169.617	205.046	130.505	1.38182	4.0018e-15	2.94622e-14	AC097639.1	lncRNA
ENSG00000133454	11.9892	8.05843	10.4944	24.7831	25.8563	29.1487	18.3884	1.38134	0.00232852	0.00664735	MYO18B	protein_coding
ENSG00000174332	4.61124	12.0877	6.67827	15.4895	23.7878	21.1077	13.9604	1.37991	0.0104277	0.0265637	GLIS1	protein_coding
ENSG00000088881	22.1339	40.2922	37.2075	89.8388	99.2882	69.3539	59.6858	1.37976	4.98656e-07	2.1457e-06	EBF4	protein_coding
ENSG00000257345	43.3456	38.2776	56.2882	101.198	131.35	126.646	82.8509	1.37955	1.19969e-09	6.34345e-09	LINC02413	lncRNA
ENSG00000128298	632.662	624.529	634.435	1640.85	1670.32	1601.17	1133.99	1.37658	7.30792e-100	4.51682e-98	BAIAP2L2	protein_coding
ENSG00000157827	2363.72	2479.98	2446.15	6292.85	6371	6260.95	4369.11	1.37658	3.31748e-232	8.59529e-230	FMNL2	protein_coding
ENSG00000170681	7.37798	17.1242	12.4025	36.1421	27.9248	31.159	22.0218	1.37601	0.00131277	0.00389369	CAVIN4	protein_coding
ENSG00000176076	8.30023	7.05113	11.4485	20.6526	26.8906	22.1128	16.076	1.3755	0.00480677	0.0130774	KCNE5	protein_coding
ENSG00000147364	1259.79	1204.74	1235.48	3309.58	3214.46	3066.65	2215.12	1.37369	4.44937e-145	5.0276e-143	FBXO25	protein_coding
ENSG00000169688	9.22248	7.05113	5.72423	14.4568	11.3768	31.159	13.1651	1.37327	0.0166674	0.0407123	MT1B	protein_coding
ENSG00000175336	373.51	404.936	385.431	1056.38	1010.46	944.821	695.924	1.3722	1.25704e-61	3.98553e-60	APOF	protein_coding
ENSG00000115257	175.227	147.066	144.06	415.117	394.05	399.036	279.093	1.37166	1.06887e-28	1.36604e-27	PCSK4	protein_coding
ENSG00000181378	34.1232	34.2483	32.4373	72.2841	88.9457	99.5078	60.2577	1.37166	9.69612e-08	4.438e-07	CFAP65	protein_coding
ENSG00000276980	348.61	311.257	341.546	840.561	861.532	890.544	599.008	1.37134	1.57978e-56	4.448e-55	AC008760.2	lncRNA
ENSG00000272842	10.1447	11.0803	10.4944	27.881	29.9933	24.1231	18.9528	1.37072	0.00206032	0.00593322	AL391834.1	lncRNA
ENSG00000256139	42.4234	64.4675	47.7019	131.144	132.384	134.687	92.1347	1.36982	9.26595e-11	5.28982e-10	AC007637.1	lncRNA
ENSG00000180535	32.2787	32.2337	41.0236	91.9041	106.528	74.3795	63.0579	1.36904	9.53688e-08	4.36823e-07	BHLHA15	protein_coding
ENSG00000234509	6.45573	8.05843	15.2646	27.881	25.8563	23.118	17.7723	1.36788	0.00399605	0.0110202	AP000253.1	lncRNA
ENSG00000254760	47.9569	55.4017	44.8398	120.818	137.556	123.631	88.3671	1.36781	8.32782e-11	4.77018e-10	AC008750.1	lncRNA
ENSG00000230587	36.8899	35.2556	29.5752	85.7083	102.391	74.3795	60.6999	1.36678	1.19297e-07	5.42162e-07	LINC02580	lncRNA
ENSG00000112299	20.2895	24.1753	21.9429	53.6968	58.9524	58.2975	39.559	1.36622	9.68422e-06	3.6882e-05	VNN1	protein_coding
ENSG00000259948	12.9115	5.03652	10.4944	25.8158	26.8906	21.1077	17.0427	1.36608	0.00471048	0.012829	AC124068.1	processed_pseudogene
ENSG00000105379	7205.52	7561.83	7074.19	18566.7	19019.9	18690.4	13019.8	1.36562	7.88019e-294	2.76886e-291	ETFB	protein_coding
ENSG00000125148	1817.75	2110.3	1916.66	4539.44	5000.61	5508.11	3482.15	1.36496	3.6985e-94	2.09419e-92	MT2A	protein_coding
ENSG00000279267	7.37798	6.04383	9.54038	17.5547	13.4453	28.1436	13.6843	1.3642	0.0120274	0.030284	AL078621.1	TEC
ENSG00000275638	11.067	8.05843	11.4485	23.7505	29.9933	25.1282	18.241	1.36336	0.00278161	0.00784305	AC011939.3	lncRNA
ENSG00000104826	12.9115	13.095	11.4485	33.0442	26.8906	36.1846	22.2624	1.36063	0.00097946	0.00295741	LHB	protein_coding
ENSG00000112699	2270.57	2446.74	2221	5965.5	6073.13	5756.37	4122.22	1.3592	1.94248e-177	3.23536e-175	GMDS	protein_coding
ENSG00000171124	6.45573	6.04383	11.4485	23.7505	19.6508	18.0923	14.2403	1.3584	0.00923404	0.0237471	FUT3	protein_coding
ENSG00000107742	6042.57	6526.32	6221.28	16191.6	16333.9	15623.7	11156.6	1.35773	2.7798e-254	8.48833e-252	SPOCK2	protein_coding
ENSG00000109861	5100.95	5544.2	4990.57	13346.7	13652.1	13053.6	9281.37	1.35729	3.93028e-210	8.19607e-208	CTSC	protein_coding
ENSG00000188060	918.559	1070.76	964.532	2542.34	2546.33	2466.59	1751.52	1.35594	4.29771e-108	2.9554e-106	RAB42	protein_coding
ENSG00000198467	58.1016	59.4309	82.0473	163.156	178.926	168.862	118.42	1.3558	6.09151e-13	3.98488e-12	TPM2	protein_coding
ENSG00000125895	462.968	548.981	466.525	1179.26	1347.63	1246.36	875.288	1.35308	3.18588e-60	9.83366e-59	TMEM74B	protein_coding
ENSG00000129654	188.139	196.424	137.381	436.803	453.003	441.252	308.834	1.35145	1.28492e-26	1.53437e-25	FOXJ1	protein_coding
ENSG00000226800	8.30023	3.02191	11.4485	16.5221	24.8221	17.0872	13.5337	1.35065	0.0146893	0.0362882	CACTIN-AS1	lncRNA
ENSG00000229740	16.6005	18.1315	21.9429	53.6968	46.5414	44.2257	33.5231	1.35009	6.37188e-05	0.000222305	U91324.1	lncRNA
ENSG00000183386	171.538	123.898	166.003	368.649	399.221	410.093	273.234	1.34919	1.359e-24	1.50511e-23	FHL3	protein_coding
ENSG00000287356	16.6005	19.1388	16.2186	37.1747	45.5071	49.2513	30.6485	1.34667	0.000137474	0.000461424	AL590822.3	lncRNA
ENSG00000246763	83.9245	92.672	89.6796	271.582	202.713	202.031	157.1	1.34539	3.18277e-15	2.3588e-14	RGMB-AS1	lncRNA
ENSG00000100290	116.203	145.052	111.622	305.659	326.824	312.595	219.659	1.34428	5.79547e-22	5.78419e-21	BIK	protein_coding
ENSG00000228496	261.918	250.819	288.119	682.569	683.641	666.401	472.244	1.34306	7.77779e-45	1.66112e-43	AC106875.1	lncRNA
ENSG00000101940	1110.39	1092.93	1054.21	2783.97	2729.39	2750.03	1920.15	1.34288	9.87038e-139	1.04618e-136	WDR13	protein_coding
ENSG00000255992	23.9784	17.1242	18.1267	55.762	45.5071	49.2513	34.9583	1.34192	5.34181e-05	0.000187978	AC131009.1	lncRNA
ENSG00000117245	437.145	407.958	406.42	1081.16	1071.49	1021.21	737.564	1.34183	2.4239e-65	8.30081e-64	KIF17	protein_coding
ENSG00000203650	99.6028	104.76	114.485	247.831	279.248	280.431	187.726	1.34109	7.83479e-20	7.1466e-19	LINC01285	lncRNA
ENSG00000227295	54.4126	56.409	48.6559	136.307	132.384	134.687	93.8094	1.33943	3.08262e-11	1.81727e-10	ELL2P1	processed_pseudogene
ENSG00000189350	6.45573	8.05843	5.72423	11.3589	17.5823	22.1128	11.8821	1.3391	0.0193008	0.0465506	TOGARAM2	protein_coding
ENSG00000139278	187.216	165.198	166.003	424.411	447.831	440.247	305.151	1.33891	9.48217e-31	1.30622e-29	GLIPR1	protein_coding
ENSG00000261286	10.1447	13.095	12.4025	27.881	25.8563	36.1846	20.9274	1.33861	0.00173801	0.00506591	ATP2C2-AS1	lncRNA
ENSG00000183150	11.9892	16.1169	10.4944	37.1747	32.0618	28.1436	22.6634	1.33848	0.00115844	0.00345913	GPR19	protein_coding
ENSG00000149922	55.3349	43.3141	59.1504	132.177	144.795	122.626	92.8995	1.33742	1.38863e-10	7.84894e-10	TBX6	protein_coding
ENSG00000251095	431.612	459.331	507.548	1128.66	1233.86	1167.96	821.496	1.33629	6.77827e-63	2.20638e-61	AC093866.1	lncRNA
ENSG00000188032	21.2117	26.1899	31.4833	74.3494	74.4662	50.2565	46.3261	1.33602	8.88827e-06	3.39515e-05	C19orf67	protein_coding
ENSG00000267530	42.4234	56.409	41.0236	105.328	125.145	121.621	81.9916	1.3356	1.89504e-09	9.8696e-09	LINC01836	lncRNA
ENSG00000176920	83.0023	50.3652	84.9094	165.221	183.063	204.041	128.434	1.33529	5.75696e-12	3.55479e-11	FUT2	protein_coding
ENSG00000275882	114.359	86.6282	87.7715	391.367	129.282	208.062	169.578	1.3351	0.00496143	0.0134696	IKBKGP1	unprocessed_pseudogene
ENSG00000118298	21.2117	17.1242	20.0348	50.5989	42.4044	54.277	34.2751	1.33332	6.47168e-05	0.000225603	CA14	protein_coding
ENSG00000235381	187.216	179.3	206.072	516.315	428.181	498.544	335.938	1.33312	6.67718e-30	8.89251e-29	AL596202.1	lncRNA
ENSG00000234199	32.2787	39.2849	37.2075	91.9041	99.2882	82.4206	63.7307	1.33248	6.3727e-08	2.95587e-07	LINC01191	lncRNA
ENSG00000099139	134.648	105.767	114.485	294.3	283.385	316.616	208.2	1.33119	9.12317e-21	8.63185e-20	PCSK5	protein_coding
ENSG00000088826	951.76	847.143	964.532	2358.53	2371.54	2212.29	1617.63	1.32799	2.92559e-98	1.74515e-96	SMOX	protein_coding
ENSG00000085831	36.8899	45.3287	55.3342	98.0999	126.179	120.615	80.4078	1.32771	6.72887e-09	3.36772e-08	TTC39A	protein_coding
ENSG00000151715	4570.66	4654.75	4328.47	11406.4	11466.8	11109.7	7922.79	1.32619	8.59134e-238	2.36955e-235	TMEM45B	protein_coding
ENSG00000253666	25.8229	24.1753	38.1615	66.0883	78.6032	76.3898	51.5402	1.32519	2.19549e-06	8.88941e-06	AP000424.1	lncRNA
ENSG00000259417	88.5358	107.782	98.2659	248.864	265.803	221.128	171.73	1.32225	2.39683e-17	1.97744e-16	CTXND1	protein_coding
ENSG00000261118	37.8122	31.2264	42.9317	89.8388	86.8772	103.528	65.3691	1.32175	7.22972e-08	3.33889e-07	AC092123.1	lncRNA
ENSG00000237773	11.9892	7.05113	9.54038	30.9789	18.6165	22.1128	16.7148	1.32129	0.00644408	0.0171268	AC073332.1	lncRNA
ENSG00000139132	777.455	888.442	816.657	2039.44	2070.57	2085.64	1446.37	1.32053	2.1725e-98	1.30198e-96	FGD4	protein_coding
ENSG00000205403	977.583	933.771	1006.51	2432.88	2467.73	2376.12	1699.1	1.31789	1.40544e-118	1.14443e-116	CFI	protein_coding
ENSG00000221676	28.5897	29.2118	28.6211	79.5125	82.7402	53.2718	50.3245	1.31761	4.16576e-06	1.64261e-05	RNU6ATAC	snRNA
ENSG00000189223	23.0562	27.1972	43.8858	79.5125	75.5004	79.4052	54.7595	1.31668	2.25187e-06	9.10446e-06	PAX8-AS1	lncRNA
ENSG00000279811	17.5227	11.0803	12.4025	37.1747	34.1303	31.159	23.9116	1.31593	0.000996153	0.00300356	AC093330.2	TEC
ENSG00000156463	1117.76	1156.39	1210.67	2907.89	2972.44	2790.24	2025.9	1.31512	6.16325e-125	5.56645e-123	SH3RF2	protein_coding
ENSG00000100078	25.8229	17.1242	19.0808	54.7294	56.8839	43.2205	36.1436	1.31477	6.86697e-05	0.000238702	PLA2G3	protein_coding
ENSG00000221990	48.8791	53.3871	44.8398	113.589	127.213	124.636	85.4241	1.31408	5.79568e-10	3.13363e-09	EXOC3-AS1	lncRNA
ENSG00000108960	2737.23	2847.65	2726.64	6798.84	6962.59	6895.18	4828.02	1.31366	4.58121e-221	1.06825e-218	MMD	protein_coding
ENSG00000261186	11.9892	7.05113	13.3565	25.8158	23.7878	31.159	18.8599	1.31295	0.00374479	0.0103629	LINC01238	lncRNA
ENSG00000185669	42.4234	40.2922	43.8858	113.589	102.391	98.5026	73.514	1.31179	8.23432e-09	4.08847e-08	SNAI3	protein_coding
ENSG00000153531	92.2248	84.6136	92.5417	225.113	197.542	246.257	156.382	1.31164	6.63223e-16	5.0857e-15	ADPRHL1	protein_coding
ENSG00000237481	13.8337	15.1096	15.2646	42.3378	32.0618	35.1795	25.6312	1.31034	0.000635899	0.00196991	AL117350.1	lncRNA
ENSG00000077238	1551.22	1617.73	1469.22	3896.11	3722.27	3835.57	2682.02	1.30458	1.07244e-142	1.19083e-140	IL4R	protein_coding
ENSG00000260923	21.2117	11.0803	14.3106	30.9789	39.3016	45.2308	27.019	1.30363	0.000758262	0.00232315	LINC02193	lncRNA
ENSG00000279591	11.067	7.05113	10.4944	36.1421	20.6851	14.0718	16.5852	1.30331	0.0103946	0.02649	AC002044.2	TEC
ENSG00000125731	248.085	214.556	219.429	545.229	568.839	567.898	394.006	1.30081	6.04886e-36	9.96489e-35	SH2D3A	protein_coding
ENSG00000235314	47.0346	56.409	56.2882	127.014	125.145	140.718	92.1013	1.30049	2.34634e-10	1.3038e-09	LINC00957	lncRNA
ENSG00000230537	89.458	88.6428	86.8175	231.309	216.159	205.046	152.905	1.30018	3.58503e-16	2.7798e-15	AL158071.2	lncRNA
ENSG00000286445	9.22248	7.05113	12.4025	27.881	22.7536	20.1026	16.5689	1.29881	0.00691694	0.018253	AL355334.2	lncRNA
ENSG00000285737	3.68899	15.1096	10.4944	15.4895	24.8221	31.159	16.7939	1.29878	0.0122744	0.0308483	LINC02680	lncRNA
ENSG00000013563	348.61	351.549	346.316	850.887	882.217	841.293	603.479	1.29872	5.40369e-54	1.45746e-52	DNASE1L1	protein_coding
ENSG00000235191	18.445	8.05843	18.1267	37.1747	47.5756	25.1282	25.7514	1.29149	0.00180724	0.00525395	NUCB1-AS1	lncRNA
ENSG00000146755	173.383	169.227	182.221	426.476	449.9	408.082	301.548	1.2907	1.15375e-28	1.47233e-27	TRIM50	protein_coding
ENSG00000227992	27.6674	29.2118	27.6671	69.1862	65.1579	72.3693	48.5433	1.2907	3.21065e-06	1.28017e-05	AC108463.1	processed_pseudogene
ENSG00000088970	3680.69	3671.62	3757.96	9141.87	9132.45	8901.42	6381	1.29037	3.31696e-247	9.55954e-245	KIZ	protein_coding
ENSG00000062716	9623.66	9806.11	9835.18	22759.2	23596.5	25215.7	16806	1.29026	2.19674e-215	4.89968e-213	VMP1	protein_coding
ENSG00000163131	55.3349	69.504	53.4261	127.014	151.001	156.8	102.18	1.28936	1.23789e-10	7.01546e-10	CTSS	protein_coding
ENSG00000197408	21.2117	32.2337	34.3454	67.121	72.3977	74.3795	50.2815	1.2885	4.46371e-06	1.75416e-05	CYP2B6	protein_coding
ENSG00000236107	11.9892	7.05113	18.1267	32.0115	26.8906	32.1641	21.3722	1.28789	0.00300923	0.00844395	SCN1A-AS1	lncRNA
ENSG00000229896	9.22248	5.03652	9.54038	21.6852	15.5138	21.1077	13.6844	1.28692	0.0149753	0.03692	AL157373.2	lncRNA
ENSG00000101187	1749.5	1712.42	1770.69	4223.46	4256.98	4280.84	2998.98	1.28601	4.942e-173	7.92265e-171	SLCO4A1	protein_coding
ENSG00000130173	8776.11	9294.4	8275.33	22030.1	22033.7	20170.9	15096.8	1.28586	4.14375e-161	5.77648e-159	ANGPTL8	protein_coding
ENSG00000288538	10.1447	12.0877	4.77019	19.62	32.0618	14.0718	15.4594	1.28581	0.0147784	0.0364873	AP002985.1	lncRNA
ENSG00000174567	689.841	821.96	629.665	1720.36	1762.37	1732.84	1226.17	1.2855	4.41369e-61	1.38739e-59	GOLT1A	protein_coding
ENSG00000268093	9.22248	9.06574	4.77019	14.4568	15.5138	26.1334	13.1937	1.2851	0.0194859	0.0469441	AC022154.1	lncRNA
ENSG00000186714	17.5227	5.03652	20.0348	27.881	35.1646	41.2103	24.475	1.28297	0.00296947	0.00834249	CCDC73	protein_coding
ENSG00000261602	49.8014	16.1169	42.9317	86.7409	81.7059	97.4975	62.4657	1.28123	1.18635e-05	4.48354e-05	AC092115.2	lncRNA
ENSG00000123146	583.783	638.631	589.596	1520.03	1475.88	1400.14	1034.68	1.2793	5.24878e-74	2.11021e-72	ADGRE5	protein_coding
ENSG00000179913	1189.7	1185.6	1156.29	2727.18	2874.19	2960.1	2015.51	1.27763	1.07605e-119	8.90345e-118	B3GNT3	protein_coding
ENSG00000160469	26.7452	15.1096	29.5752	48.5336	54.8154	70.359	40.8563	1.27748	7.65643e-05	0.000264531	BRSK1	protein_coding
ENSG00000107968	546.893	533.871	464.617	1253.61	1235.93	1254.4	881.554	1.2766	3.68151e-63	1.20755e-61	MAP3K8	protein_coding
ENSG00000255745	24.9007	13.095	20.0348	40.2726	41.3701	59.3026	33.1626	1.27504	0.000322641	0.00103538	AC023796.1	lncRNA
ENSG00000255200	14.756	6.04383	8.58634	12.3916	26.8906	32.1641	16.8054	1.27478	0.013458	0.033537	PGAM1P8	transcribed_processed_pseudogene
ENSG00000253649	22.1339	11.0803	11.4485	38.2073	35.1646	35.1795	25.5357	1.274	0.00130351	0.003868	PRSS51	protein_coding
ENSG00000254186	15.6782	12.0877	12.4025	36.1421	32.0618	29.1487	22.9202	1.27397	0.00162043	0.00474259	AC113414.1	lncRNA
ENSG00000224451	18.445	10.073	8.58634	28.9136	29.9933	31.159	21.1951	1.27319	0.00320868	0.00895959	ATP5PBP1	processed_pseudogene
ENSG00000223776	22.1339	22.1607	13.3565	51.6315	42.4044	45.2308	32.8196	1.27311	0.000226749	0.000741568	LGALS8-AS1	lncRNA
ENSG00000162840	191.828	140.015	137.381	360.388	395.084	378.934	267.272	1.27094	5.40988e-21	5.17773e-20	MT2P1	processed_pseudogene
ENSG00000264175	69.1686	97.7085	94.4498	184.841	208.919	235.2	148.381	1.2704	3.68983e-13	2.44748e-12	MIR3189	miRNA
ENSG00000277566	11.9892	14.1023	10.4944	33.0442	24.8221	30.1539	20.7677	1.26896	0.00285543	0.00803794	AC089999.2	lncRNA
ENSG00000099889	770.999	748.427	749.874	1860.8	1776.85	1828.33	1289.21	1.268	8.73282e-94	4.89076e-92	ARVCF	protein_coding
ENSG00000103942	944.382	942.837	959.762	2285.21	2267.08	2298.73	1616.33	1.26687	1.04274e-113	7.84346e-112	HOMER2	protein_coding
ENSG00000100234	31.3564	39.2849	40.0696	83.643	84.8087	97.4975	62.7767	1.26686	3.22275e-07	1.41136e-06	TIMP3	protein_coding
ENSG00000174032	1518.94	1630.83	1529.32	3688.55	3772.95	3792.35	2655.49	1.26666	1.74611e-143	1.9473e-141	SLC25A30	protein_coding
ENSG00000138166	11.9892	22.1607	20.9888	38.2073	49.6441	44.2257	31.2026	1.26566	0.000403887	0.00128325	DUSP5	protein_coding
ENSG00000250548	18.445	9.06574	11.4485	19.62	37.2331	37.1898	22.167	1.26521	0.00402391	0.0110898	LINC01303	lncRNA
ENSG00000127241	957.293	991.187	977.889	2327.55	2388.09	2315.82	1659.64	1.26496	3.83765e-113	2.86985e-111	MASP1	protein_coding
ENSG00000280121	11.9892	11.0803	7.6323	26.8484	20.6851	26.1334	17.3948	1.26266	0.00670153	0.0177375	AC010335.3	TEC
ENSG00000260742	9.22248	7.05113	11.4485	25.8158	20.6851	20.1026	15.7209	1.26101	0.00991958	0.0253702	AC009962.1	lncRNA
ENSG00000164251	427.923	523.798	441.72	1074.97	1079.76	1175	787.194	1.25857	7.77562e-50	1.89767e-48	F2RL1	protein_coding
ENSG00000130475	118.97	99.7231	108.76	230.277	240.981	312.595	185.218	1.25836	3.29172e-15	2.43578e-14	FCHO1	protein_coding
ENSG00000234604	11.067	10.073	6.67827	26.8484	18.6165	21.1077	15.7318	1.25828	0.0105317	0.0268075	AL021068.1	processed_pseudogene
ENSG00000176046	384.577	419.039	400.696	924.204	959.786	993.067	680.228	1.25731	5.50118e-54	1.4822e-52	NUPR1	protein_coding
ENSG00000272864	23.0562	23.168	18.1267	57.8273	52.7469	43.2205	36.3576	1.25677	0.000110074	0.00037376	AC135803.1	lncRNA
ENSG00000265096	134.648	165.198	166.957	380.008	371.297	362.852	263.493	1.25676	2.80237e-23	2.96906e-22	C1QTNF1-AS1	lncRNA
ENSG00000170498	11.9892	7.05113	5.72423	15.4895	24.8221	19.0975	14.0289	1.25667	0.0175316	0.0426525	KISS1	protein_coding
ENSG00000228705	20.2895	19.1388	16.2186	45.4357	37.2331	50.2565	31.4287	1.25648	0.000303712	0.000978057	LINC00659	lncRNA
ENSG00000161653	503.547	530.849	524.721	1203.01	1227.66	1292.6	880.398	1.25643	1.22948e-66	4.29064e-65	NAGS	protein_coding
ENSG00000138772	304.342	286.074	259.498	625.774	679.504	724.698	479.982	1.2559	1.89263e-36	3.16467e-35	ANXA3	protein_coding
ENSG00000279569	101.447	42.3068	117.347	222.015	208.919	192.985	147.503	1.25529	0.00237711	0.00677176	AC020763.4	TEC
ENSG00000254338	44.2679	27.1972	48.6559	93.9693	94.117	99.5078	67.9525	1.25494	3.97265e-07	1.72446e-06	MAFA-AS1	lncRNA
ENSG00000081181	461.124	525.813	449.352	1078.07	1133.54	1207.16	809.176	1.25249	2.84283e-53	7.55634e-52	ARG2	protein_coding
ENSG00000118004	62.7128	53.3871	44.8398	98.0999	139.624	145.744	90.7346	1.25178	2.10294e-08	1.01297e-07	COLEC11	protein_coding
ENSG00000275144	10.1447	10.073	8.58634	23.7505	20.6851	24.1231	16.2271	1.25151	0.00854033	0.0221339	SNX18P5	unprocessed_pseudogene
ENSG00000260886	13.8337	6.04383	10.4944	29.9463	19.6508	23.118	17.1812	1.2513	0.00918629	0.0236478	TAT-AS1	lncRNA
ENSG00000179256	13.8337	13.095	7.6323	30.9789	27.9248	23.118	19.4304	1.24638	0.00510195	0.0138189	SMCO3	protein_coding
ENSG00000164022	2686.51	2792.25	2585.44	6388.88	6368.93	6341.36	4527.23	1.24415	1.71632e-181	2.8963e-179	AIMP1	protein_coding
ENSG00000177989	44.2679	41.2995	32.4373	86.7409	98.254	94.4821	66.247	1.24356	2.62499e-07	1.15709e-06	ODF3B	protein_coding
ENSG00000287670	36.8899	50.3652	43.8858	118.752	95.1512	95.4873	73.422	1.2412	1.12876e-07	5.14351e-07	AC108479.1	lncRNA
ENSG00000100003	486.947	470.411	485.605	1102.85	1158.36	1147.86	808.672	1.24003	1.0306e-62	3.3462e-61	SEC14L2	protein_coding
ENSG00000260563	45.1901	39.2849	45.7938	95.002	100.322	112.574	73.028	1.23978	5.94544e-08	2.7662e-07	AC132872.1	lncRNA
ENSG00000198732	362.443	426.09	386.385	874.638	922.553	973.97	657.68	1.23951	2.48106e-46	5.51466e-45	SMOC1	protein_coding
ENSG00000182272	604.995	626.543	614.401	1433.29	1531.73	1391.1	1033.68	1.23885	4.09019e-71	1.54284e-69	B4GALNT4	protein_coding
ENSG00000266714	1959.78	1885.67	1917.62	4603.47	4553.81	4446.69	3227.84	1.23883	1.70759e-162	2.41988e-160	MYO15B	protein_coding
ENSG00000115504	5415.44	5743.65	5433.25	13011.1	12974.7	13154.1	9288.72	1.23835	2.46011e-233	6.50534e-231	EHBP1	protein_coding
ENSG00000165443	3084.92	2950.39	3162.64	7301.73	7315.27	7083.14	5149.68	1.23804	9.50215e-186	1.64683e-183	PHYHIPL	protein_coding
ENSG00000163013	683.386	739.361	688.815	1628.46	1729.27	1619.26	1181.43	1.23758	3.24149e-78	1.42127e-76	FBXO41	protein_coding
ENSG00000149527	133.726	116.847	143.106	291.202	340.269	296.513	220.277	1.23545	6.53366e-19	5.7472e-18	PLCH2	protein_coding
ENSG00000100053	24.9007	23.168	21.9429	40.2726	70.3292	54.277	39.1484	1.23503	0.000137262	0.000460774	CRYBB3	protein_coding
ENSG00000273416	12.9115	5.03652	16.2186	23.7505	28.9591	28.1436	19.17	1.23494	0.00753958	0.0197458	AL732292.2	lncRNA
ENSG00000187553	10.1447	9.06574	13.3565	26.8484	21.7193	28.1436	18.213	1.23483	0.00647095	0.0171911	CYP26C1	protein_coding
ENSG00000183773	249.929	233.695	247.096	562.783	604.003	553.826	408.555	1.2347	2.43423e-34	3.77953e-33	AIFM3	protein_coding
ENSG00000218891	449.135	491.564	415.961	1136.93	1095.27	957.888	757.791	1.23411	7.17886e-45	1.53833e-43	ZNF579	protein_coding
ENSG00000013364	2894.01	3235.46	2861.16	6767.86	7091.87	7255.02	5017.56	1.23222	1.65542e-129	1.60232e-127	MVP	protein_coding
ENSG00000166347	1962.54	1985.4	1971.04	4485.75	4606.56	4803.51	3302.47	1.23138	1.03268e-152	1.26134e-150	CYB5A	protein_coding
ENSG00000188959	49.8014	41.2995	28.6211	89.8388	88.9457	102.523	66.8383	1.23136	7.95435e-07	3.36016e-06	C9orf152	protein_coding
ENSG00000273002	11.9892	23.168	16.2186	41.3052	41.3701	37.1898	28.5402	1.22895	0.000896648	0.00271985	AL355388.1	lncRNA
ENSG00000283162	55.3349	55.4017	55.3342	140.438	123.076	125.641	92.5376	1.22844	1.24225e-09	6.5563e-09	AL390726.5	transcribed_unprocessed_pseudogene
ENSG00000242247	1614.86	1763.79	1651.44	3854.81	3958.08	3968.25	2801.87	1.22842	3.86063e-134	3.92957e-132	ARFGAP3	protein_coding
ENSG00000139793	2820.23	2749.94	2998.54	6636.71	6698.85	6738.38	4773.78	1.22801	1.8443e-171	2.90222e-169	MBNL2	protein_coding
ENSG00000196352	398.411	412.995	371.121	927.302	907.039	933.765	658.439	1.22755	5.9578e-51	1.50411e-49	CD55	protein_coding
ENSG00000103044	94.9915	97.7085	90.6336	220.983	223.399	218.113	157.638	1.22576	2.73965e-15	2.03451e-14	HAS3	protein_coding
ENSG00000167767	89.458	86.6282	108.76	256.092	203.748	206.051	158.456	1.22427	1.84687e-13	1.24533e-12	KRT80	protein_coding
ENSG00000137767	381.811	504.659	399.742	963.444	992.882	1041.31	713.975	1.22289	3.25906e-39	5.91195e-38	SQOR	protein_coding
ENSG00000170262	23.9784	24.1753	18.1267	50.5989	44.4729	59.3026	36.7758	1.22096	0.000157628	0.000525426	MRAP	protein_coding
ENSG00000185885	121.737	98.7158	106.852	231.309	267.871	264.349	181.806	1.22013	5.7611e-16	4.43095e-15	IFITM1	protein_coding
ENSG00000113916	2107.34	1958.2	2081.71	4790.37	4720.33	4811.55	3411.58	1.21981	7.15612e-153	8.83691e-151	BCL6	protein_coding
ENSG00000149596	59.9461	49.3579	60.1044	119.785	132.384	142.728	94.051	1.2192	2.16094e-09	1.11976e-08	JPH2	protein_coding
ENSG00000265817	369.821	362.63	365.397	830.235	920.485	805.108	608.946	1.21875	3.19224e-44	6.66241e-43	FSBP	protein_coding
ENSG00000266709	291.43	338.454	299.568	705.286	732.251	716.657	513.941	1.21418	2.45396e-39	4.47047e-38	AC005224.3	lncRNA
ENSG00000264569	5.53349	9.06574	12.4025	21.6852	20.6851	20.1026	14.9124	1.21329	0.016357	0.0400378	DCXR-DT	lncRNA
ENSG00000118503	1295.76	1376.98	1259.33	3016.31	2999.33	3092.78	2173.42	1.21245	6.23949e-115	4.7917e-113	TNFAIP3	protein_coding
ENSG00000133121	766.388	880.384	799.484	1890.75	1890.61	1881.6	1351.54	1.21207	1.62754e-79	7.3111e-78	STARD13	protein_coding
ENSG00000103253	194.594	198.439	222.291	478.108	458.174	488.493	340.016	1.21142	4.2215e-28	5.30271e-27	HAGHL	protein_coding
ENSG00000124224	59.0239	67.4894	54.3802	137.34	157.206	123.631	99.8451	1.21017	1.62297e-09	8.48189e-09	PPP4R1L	transcribed_unprocessed_pseudogene
ENSG00000268655	25.8229	20.1461	31.4833	59.8925	72.3977	47.2411	42.8306	1.20932	9.30249e-05	0.00031857	AC008687.4	protein_coding
ENSG00000162814	15.6782	16.1169	14.3106	43.3705	28.9591	34.1744	25.4349	1.20826	0.00176788	0.00514828	SPATA17	protein_coding
ENSG00000185561	131.881	139.008	145.014	307.724	315.447	336.718	229.299	1.20725	3.34911e-20	3.09902e-19	TLCD2	protein_coding
ENSG00000131730	147.56	152.103	142.152	347.996	335.098	336.718	243.604	1.20716	1.05691e-21	1.04469e-20	CKMT2	protein_coding
ENSG00000135821	11960.6	12840.1	12125.8	27803.6	28759.5	28586.9	20346.1	1.20547	1.93472e-228	4.86525e-226	GLUL	protein_coding
ENSG00000101605	45.1901	38.2776	42.9317	102.23	93.0827	96.4924	69.7008	1.20518	1.9862e-07	8.86171e-07	MYOM1	protein_coding
ENSG00000214842	10.1447	16.1169	14.3106	41.3052	24.8221	27.1385	22.3063	1.20479	0.00434572	0.0119117	RAD51AP2	protein_coding
ENSG00000287156	6.45573	11.0803	11.4485	26.8484	19.6508	20.1026	15.931	1.20455	0.0137867	0.0342913	AL138479.2	lncRNA
ENSG00000100219	10572.6	12500.6	10570.7	25313.9	26045.6	26165.5	18528.2	1.20448	4.5476e-113	3.37127e-111	XBP1	protein_coding
ENSG00000288100	9.22248	12.0877	7.6323	16.5221	25.8563	24.1231	15.9073	1.20419	0.0138967	0.0345298	AL161663.2	lncRNA
ENSG00000158113	16.6005	7.05113	8.58634	17.5547	27.9248	29.1487	17.811	1.20328	0.0123955	0.0311282	LRRC43	protein_coding
ENSG00000089639	283.13	304.206	294.798	617.513	716.737	690.524	484.485	1.1994	3.21787e-35	5.16187e-34	GMIP	protein_coding
ENSG00000138678	626.206	641.653	605.814	1397.15	1393.14	1508.7	1028.78	1.19856	7.32141e-67	2.569e-65	GPAT3	protein_coding
ENSG00000165821	65.4796	62.4529	41.9777	131.144	140.658	117.6	93.2188	1.1962	1.97327e-08	9.5265e-08	SALL2	protein_coding
ENSG00000163295	9.22248	18.1315	16.2186	29.9463	39.3016	30.1539	23.8291	1.1955	0.00326213	0.00909396	ALPI	protein_coding
ENSG00000275580	30.4342	16.1169	30.5292	71.2515	52.7469	53.2718	42.3917	1.19539	0.00015308	0.000510665	AC022306.2	lncRNA
ENSG00000259030	12.9115	11.0803	16.2186	38.2073	26.8906	27.1385	22.0745	1.19536	0.00408433	0.0112455	FPGT-TNNI3K	protein_coding
ENSG00000171444	635.429	691.011	621.079	1508.67	1507.94	1439.34	1067.25	1.1948	6.19759e-68	2.22645e-66	MCC	protein_coding
ENSG00000167703	2465.17	2494.09	2451.88	5479.14	5535.32	5947.35	4062.16	1.19468	1.02725e-145	1.18157e-143	SLC43A2	protein_coding
ENSG00000171443	255.463	249.811	234.693	592.73	566.77	533.724	405.532	1.19393	1.05388e-31	1.50178e-30	ZNF524	protein_coding
ENSG00000185483	23.0562	31.2264	27.6671	50.5989	56.8839	79.4052	44.8063	1.19335	8.06285e-05	0.000277936	ROR1	protein_coding
ENSG00000102007	1209.99	1065.73	1156.29	2551.63	2673.54	2617.36	1879.09	1.19141	5.82571e-93	3.22046e-91	PLP2	protein_coding
ENSG00000233901	49.8014	41.2995	41.0236	111.524	94.117	96.4924	72.3763	1.19128	2.32184e-07	1.02912e-06	LINC01503	lncRNA
ENSG00000206190	4878.69	5065.73	4833.16	11498.3	11313.7	10901.6	8081.87	1.19004	3.9587e-199	7.7512e-197	ATP10A	protein_coding
ENSG00000255122	10.1447	10.073	14.3106	25.8158	24.8221	28.1436	18.885	1.18972	0.00716279	0.0188379	AC068587.2	processed_pseudogene
ENSG00000148483	43.3456	47.3433	31.4833	86.7409	93.0827	98.5026	66.7497	1.18965	9.64146e-07	4.04223e-06	TMEM236	protein_coding
ENSG00000143382	706.442	753.464	693.586	1696.61	1583.44	1624.29	1176.31	1.18797	1.23903e-72	4.80802e-71	ADAMTSL4	protein_coding
ENSG00000231742	109.747	116.847	169.819	302.561	295.796	304.554	216.554	1.1875	6.51088e-15	4.76473e-14	LINC01273	lncRNA
ENSG00000221986	83.9245	81.5916	94.4498	212.722	198.576	180.923	142.031	1.18699	1.06613e-12	6.85886e-12	MYBPHL	protein_coding
ENSG00000210164	11.9892	3.02191	17.1727	27.881	21.7193	24.1231	17.6512	1.18676	0.0178303	0.043334	MT-TG	Mt_tRNA
ENSG00000163617	43.3456	47.3433	43.8858	110.491	93.0827	102.523	73.4453	1.18663	1.62008e-07	7.28611e-07	CCDC191	protein_coding
ENSG00000235280	78.3911	63.4602	71.5529	173.482	158.241	154.79	116.653	1.18652	7.7605e-11	4.45916e-10	MCF2L-AS1	lncRNA
ENSG00000166068	1542.92	1917.91	1520.74	3712.31	3702.62	3915.98	2718.75	1.18647	3.36046e-65	1.14928e-63	SPRED1	protein_coding
ENSG00000181392	384.577	370.688	366.351	834.365	854.293	859.385	611.61	1.18354	2.85912e-46	6.34397e-45	SYNE4	protein_coding
ENSG00000286448	16.6005	14.1023	14.3106	32.0115	34.1303	36.1846	24.5566	1.18332	0.0021681	0.00622404	AP006222.2	lncRNA
ENSG00000262211	19.3672	6.04383	24.805	33.0442	42.4044	39.2	27.4774	1.18298	0.00385331	0.0106494	AC008914.1	lncRNA
ENSG00000147509	38.7344	45.3287	40.0696	93.9693	86.8772	100.513	67.582	1.18263	5.32606e-07	2.28519e-06	RGS20	protein_coding
ENSG00000280649	18.445	20.1461	20.9888	46.4684	44.4729	44.2257	32.4578	1.18256	0.000423474	0.00134249	AC245100.7	TEC
ENSG00000125753	2167.28	2322.84	2239.13	4885.37	5107.14	5265.87	3664.61	1.1815	5.77663e-134	5.85654e-132	VASP	protein_coding
ENSG00000196684	82.08	87.6355	83.0013	190.004	192.371	189.969	137.51	1.18008	8.82218e-13	5.71094e-12	HSH2D	protein_coding
ENSG00000166473	114.359	120.877	129.749	271.582	285.454	269.375	198.566	1.17932	3.28597e-17	2.68852e-16	PKD1L2	polymorphic_pseudogene
ENSG00000221662	14.756	20.1461	16.2186	33.0442	33.0961	49.2513	27.752	1.17908	0.00168135	0.00491305	MIR1290	miRNA
ENSG00000096696	49832.7	52027.3	49958.2	122502	113073	108144	82589.5	1.17889	1.67933e-162	2.39304e-160	DSP	protein_coding
ENSG00000117479	1271.78	1363.89	1269.82	2960.55	2956.93	2914.87	2122.97	1.17782	7.14595e-111	5.11993e-109	SLC19A2	protein_coding
ENSG00000175482	97.7583	110.803	102.082	208.591	240.981	251.282	168.583	1.17543	3.20197e-14	2.25695e-13	POLD4	protein_coding
ENSG00000235823	494.325	376.732	436.949	1037.79	930.827	989.047	710.946	1.17521	1.39455e-37	2.39586e-36	OLMALINC	lncRNA
ENSG00000064547	77.4688	61.4456	67.7367	139.405	185.131	142.728	112.319	1.17452	1.6167e-09	8.45212e-09	LPAR2	protein_coding
ENSG00000248734	15.6782	11.0803	7.6323	24.7831	26.8906	26.1334	18.6997	1.1745	0.00922522	0.0237315	AC008906.1	lncRNA
ENSG00000231721	198.283	173.256	206.072	467.781	418.872	418.134	313.733	1.17413	1.1279e-23	1.21201e-22	LINC-PINT	lncRNA
ENSG00000162194	102.369	77.5624	76.323	186.906	177.891	214.092	139.191	1.1736	2.0594e-11	1.23017e-10	LBHD1	protein_coding
ENSG00000158122	569.949	465.375	526.629	1176.17	1161.47	1188.06	847.941	1.17299	5.61471e-50	1.37948e-48	PRXL2C	protein_coding
ENSG00000230490	116.203	121.884	124.025	289.136	264.769	262.339	196.393	1.17285	7.39851e-17	5.94709e-16	AL139383.1	lncRNA
ENSG00000229056	23.9784	19.1388	28.6211	56.7947	52.7469	52.2667	38.9244	1.17072	0.000167469	0.000556135	HECW2-AS1	lncRNA
ENSG00000279433	18.445	10.073	11.4485	34.0768	34.1303	22.1128	21.7144	1.16921	0.00636509	0.0169309	AC018529.3	TEC
ENSG00000235257	48.8791	57.4163	55.3342	142.503	110.665	108.554	87.2253	1.16334	6.26419e-08	2.9087e-07	ITGA9-AS1	lncRNA
ENSG00000105767	735.031	731.303	758.46	1577.86	1653.77	1750.93	1201.23	1.16329	2.59247e-69	9.45902e-68	CADM4	protein_coding
ENSG00000182575	51.6459	61.4456	40.0696	114.622	127.213	100.513	82.5848	1.1623	2.12365e-07	9.46015e-07	NXPH3	protein_coding
ENSG00000163435	605.917	663.813	598.182	1407.47	1380.73	1387.08	1007.2	1.16131	3.34791e-63	1.09954e-61	ELF3	protein_coding
ENSG00000269439	130.959	123.898	149.784	288.104	283.385	333.703	218.306	1.16123	8.30945e-17	6.65846e-16	AC010618.3	lncRNA
ENSG00000187688	1010.78	1031.48	998.878	2229.45	2221.57	2346.98	1639.86	1.16079	3.29365e-92	1.80133e-90	TRPV2	protein_coding
ENSG00000267199	24.9007	23.168	31.4833	56.7947	52.7469	68.3488	42.907	1.16054	0.000104479	0.00035547	AP001029.2	lncRNA
ENSG00000237187	148.482	108.789	156.462	312.887	306.139	307.569	223.388	1.16035	3.05564e-16	2.37939e-15	NR2F1-AS1	lncRNA
ENSG00000237080	35.0454	29.2118	48.6559	81.5778	76.5347	94.4821	60.918	1.1599	7.78249e-06	2.98699e-05	EHMT2-AS1	lncRNA
ENSG00000196954	757.165	727.274	796.622	1685.25	1689.97	1718.77	1229.18	1.15871	1.82298e-74	7.37531e-73	CASP4	protein_coding
ENSG00000176845	135.57	173.256	153.6	324.246	342.338	363.857	248.811	1.1585	9.32841e-19	8.16355e-18	METRNL	protein_coding
ENSG00000198720	240.707	255.855	239.464	535.935	537.811	567.898	396.278	1.15813	2.45715e-30	3.33118e-29	ANKRD13B	protein_coding
ENSG00000135374	6.45573	9.06574	15.2646	18.5873	27.9248	22.1128	16.5685	1.1577	0.0179604	0.0436171	ELF5	protein_coding
ENSG00000229619	16.6005	9.06574	20.0348	35.1094	28.9591	38.1949	24.6607	1.15679	0.00390862	0.0107907	MBNL1-AS1	lncRNA
ENSG00000103257	23391	22865.8	22487.6	48477.9	50073.3	54634.8	36988.4	1.15597	5.65277e-158	7.63124e-156	SLC7A5	protein_coding
ENSG00000162458	2013.27	1981.37	1950.05	4276.12	4345.93	4621.58	3198.05	1.15565	7.31483e-126	6.72493e-124	FBLIM1	protein_coding
ENSG00000231789	21.2117	18.1315	17.1727	51.6315	38.2673	36.1846	30.4332	1.15561	0.0011031	0.00330545	PIK3CD-AS2	lncRNA
ENSG00000177854	83.0023	79.577	66.7827	167.286	175.823	167.857	123.388	1.15537	6.15419e-11	3.56011e-10	TMEM187	protein_coding
ENSG00000274712	103.292	95.6939	106.852	216.852	223.399	241.231	164.553	1.15528	4.56287e-14	3.1899e-13	AC005332.4	transcribed_unprocessed_pseudogene
ENSG00000259353	59.9461	61.4456	40.0696	122.883	112.734	123.631	86.7848	1.15478	1.01636e-07	4.64536e-07	AC090515.4	lncRNA
ENSG00000168621	282.208	276.001	300.522	617.513	679.504	614.134	461.647	1.15371	8.17549e-33	1.21005e-31	GDNF	protein_coding
ENSG00000275183	142.026	127.928	137.381	291.202	289.591	325.662	218.965	1.15326	1.26241e-17	1.05235e-16	LENG9	protein_coding
ENSG00000142235	213.039	216.57	204.164	465.716	462.311	480.452	340.375	1.15244	9.49274e-27	1.13833e-25	LMTK3	protein_coding
ENSG00000287104	6.45573	13.095	11.4485	21.6852	22.7536	24.1231	16.5935	1.15193	0.0156808	0.0385261	AC097382.3	lncRNA
ENSG00000135111	6299.87	6115.34	6393.01	13424.2	13974.8	14393.4	10100.1	1.15181	3.6796e-186	6.42053e-184	TBX3	protein_coding
ENSG00000183929	27.6674	33.241	24.805	48.5336	63.0894	78.4001	45.9561	1.15169	0.000113334	0.000384525	DUSP5P1	processed_pseudogene
ENSG00000214944	2833.15	3029.97	3009.99	6500.41	6537.51	6667.02	4763.01	1.15137	1.47798e-157	1.98482e-155	ARHGEF28	protein_coding
ENSG00000116819	11.067	13.095	8.58634	18.5873	24.8221	29.1487	17.5511	1.15103	0.0132151	0.0329895	TFAP2E	protein_coding
ENSG00000163322	1004.33	1048.6	1071.38	2387.44	2266.05	2282.65	1676.74	1.15083	5.0925e-90	2.7044e-88	ABRAXAS1	protein_coding
ENSG00000142273	150.326	158.147	160.278	345.931	356.817	337.723	251.537	1.15068	1.77552e-20	1.66091e-19	CBLC	protein_coding
ENSG00000286714	122.659	145.052	135.473	271.582	325.79	296.513	216.178	1.15019	1.35372e-16	1.07535e-15	AC093001.2	lncRNA
ENSG00000161647	22.1339	40.2922	33.3913	77.4473	57.9181	76.3898	51.2621	1.14972	5.96498e-05	0.000208648	MPP3	protein_coding
ENSG00000189221	902.881	967.012	824.289	1931.02	2065.4	1974.07	1444.11	1.14859	2.93488e-68	1.06028e-66	MAOA	protein_coding
ENSG00000267801	96.836	100.73	106.852	205.493	229.604	239.221	163.123	1.14789	1.29418e-13	8.80993e-13	AC087289.5	lncRNA
ENSG00000279806	17.5227	10.073	14.3106	27.881	36.1988	29.1487	22.5225	1.1477	0.00521115	0.0140938	AC018629.1	TEC
ENSG00000226380	207.506	188.366	231.831	495.662	457.14	438.236	336.457	1.14675	1.42238e-23	1.52397e-22	AC016831.1	lncRNA
ENSG00000259158	18.445	15.1096	20.9888	42.3378	45.5071	33.1693	29.2596	1.14664	0.00143483	0.00423564	ADAM20P1	transcribed_unprocessed_pseudogene
ENSG00000173451	369.821	418.031	386.385	815.778	853.258	925.724	628.166	1.14517	3.18455e-39	5.78497e-38	THAP2	protein_coding
ENSG00000288234	18.445	20.1461	12.4025	38.2073	38.2673	36.1846	27.2755	1.14514	0.00200476	0.00579272	BX255925.4	lncRNA
ENSG00000149489	25.8229	33.241	30.5292	57.8273	75.5004	64.3283	47.8749	1.14393	5.13766e-05	0.000181044	ROM1	protein_coding
ENSG00000144118	1397.21	1415.26	1318.48	2990.5	3030.36	3104.84	2209.44	1.14367	1.98755e-106	1.34513e-104	RALB	protein_coding
ENSG00000248323	63.6351	63.4602	80.1392	151.797	148.932	156.8	110.794	1.14231	9.91123e-10	5.26996e-09	LUCAT1	lncRNA
ENSG00000168502	821.723	848.15	789.944	1870.09	1800.63	1755.96	1314.42	1.14176	1.3654e-74	5.5328e-73	MTCL1	protein_coding
ENSG00000143178	23.9784	30.2191	24.805	60.9252	51.7126	61.3129	42.1589	1.14162	0.000125656	0.000423589	TBX19	protein_coding
ENSG00000177311	2988.08	3214.31	3015.71	6829.82	6775.39	6726.32	4924.94	1.14153	6.15471e-156	7.97314e-154	ZBTB38	protein_coding
ENSG00000268573	29.5119	37.2703	27.6671	74.3494	67.2264	66.3385	50.3939	1.14109	2.98917e-05	0.000108447	AC011815.1	lncRNA
ENSG00000249899	13.8337	9.06574	9.54038	24.7831	26.8906	20.1026	17.3694	1.14067	0.013842	0.0344039	AC025180.1	lncRNA
ENSG00000228203	37.8122	40.2922	38.1615	83.643	96.1855	76.3898	62.0807	1.14018	3.75858e-06	1.48731e-05	RNF144A-AS1	lncRNA
ENSG00000285867	23.9784	24.1753	26.7131	56.7947	53.7811	54.277	39.9533	1.13864	0.00016286	0.000541668	BX470102.2	lncRNA
ENSG00000244363	19.3672	11.0803	18.1267	27.881	35.1646	44.2257	25.9743	1.13854	0.00359505	0.00996682	RPL7P23	processed_pseudogene
ENSG00000204385	388.266	375.724	388.293	848.822	887.389	801.088	614.93	1.13828	2.81811e-41	5.39034e-40	SLC44A4	protein_coding
ENSG00000230795	74.7021	125.913	102.082	175.547	256.495	232.185	161.154	1.13758	1.37638e-09	7.2374e-09	HLA-K	unprocessed_pseudogene
ENSG00000141441	462.046	451.272	489.422	1016.11	967.026	1099.61	747.581	1.13591	7.43361e-45	1.58893e-43	GAREM1	protein_coding
ENSG00000188559	3622.59	3988.92	3632.98	8574.96	7938.92	8187.78	5991.03	1.13572	5.84654e-125	5.29907e-123	RALGAPA2	protein_coding
ENSG00000224093	444.523	401.914	408.328	916.976	919.45	921.703	668.816	1.13539	6.83403e-45	1.46689e-43	BCAR3-AS1	lncRNA
ENSG00000171680	216.728	183.329	203.21	409.954	436.455	479.447	321.52	1.13481	2.41066e-22	2.44885e-21	PLEKHG5	protein_coding
ENSG00000141101	2692.04	2764.04	2680.85	5938.66	6128.98	5795.57	4333.36	1.13454	1.51189e-151	1.82066e-149	NOB1	protein_coding
ENSG00000279330	9.22248	9.06574	15.2646	18.5873	27.9248	27.1385	17.8672	1.13365	0.0146463	0.0361925	AJ003147.3	TEC
ENSG00000226622	8.30023	11.0803	12.4025	20.6526	24.8221	24.1231	16.8968	1.13332	0.015071	0.0371346	AC092155.1	lncRNA
ENSG00000219747	8.30023	9.06574	15.2646	23.7505	19.6508	28.1436	17.3626	1.13316	0.0159666	0.0391719	AL133260.1	processed_pseudogene
ENSG00000264235	26.7452	9.06574	31.4833	50.5989	41.3701	56.2872	35.9251	1.13256	0.00191448	0.00554685	AP005329.1	lncRNA
ENSG00000251381	209.35	195.417	221.337	458.488	475.756	437.231	332.93	1.13029	1.77294e-24	1.95763e-23	LINC00958	lncRNA
ENSG00000258867	404.867	343.491	380.661	850.887	840.847	780.985	600.29	1.12944	3.34489e-37	5.71214e-36	LINC01146	lncRNA
ENSG00000087116	372.588	374.717	294.798	744.526	794.306	738.77	553.284	1.12826	4.07109e-31	5.68445e-30	ADAMTS2	protein_coding
ENSG00000183615	37.8122	31.2264	31.4833	68.1536	68.2607	83.4257	53.3936	1.12764	2.32188e-05	8.51899e-05	FAM167B	protein_coding
ENSG00000196754	17.5227	20.1461	20.9888	42.3378	46.5414	39.2	31.1228	1.12753	0.00102074	0.00307374	S100A2	protein_coding
ENSG00000180066	220.417	191.388	233.739	470.879	510.921	430.195	342.923	1.12749	2.0966e-22	2.13998e-21	LINC02870	lncRNA
ENSG00000111057	31884.9	35823.8	32195.9	69932.8	73503.3	74805.7	53024.4	1.12736	2.98484e-137	3.11224e-135	KRT18	protein_coding
ENSG00000229305	10.1447	14.1023	12.4025	35.1094	18.6165	26.1334	19.4181	1.12691	0.0119883	0.0302002	AL358876.1	processed_pseudogene
ENSG00000214050	47.9569	43.3141	58.1963	113.589	116.871	95.4873	79.2357	1.12298	4.67329e-07	2.01564e-06	FBXO16	protein_coding
ENSG00000186907	128.192	125.913	103.99	268.484	272.008	239.221	189.635	1.12239	2.29343e-14	1.6309e-13	RTN4RL2	protein_coding
ENSG00000169403	118.048	136.993	139.29	305.659	289.591	262.339	208.653	1.12183	1.21006e-15	9.16387e-15	PTAFR	protein_coding
ENSG00000148926	1255.18	1202.72	1169.65	2605.33	2757.32	2530.91	1920.18	1.12135	1.62798e-86	8.20389e-85	ADM	protein_coding
ENSG00000084734	1304.98	1229.92	1203.04	2655.92	2694.23	2783.2	1978.55	1.12131	3.79165e-93	2.10056e-91	GCKR	protein_coding
ENSG00000140043	140.182	138.001	146.922	278.81	331.995	313.6	224.918	1.12053	7.35444e-17	5.91538e-16	PTGR2	protein_coding
ENSG00000104881	770.999	733.317	705.034	1596.45	1627.91	1579.06	1168.79	1.12005	3.95167e-67	1.39423e-65	PPP1R13L	protein_coding
ENSG00000072954	147.56	181.315	167.911	361.421	365.091	351.795	262.515	1.11994	2.45781e-19	2.20199e-18	TMEM38A	protein_coding
ENSG00000246334	357.832	305.213	368.259	771.375	758.107	713.642	545.738	1.11944	2.37328e-33	3.57036e-32	PRR7-AS1	lncRNA
ENSG00000236345	13.8337	26.1899	23.851	37.1747	52.7469	48.2462	33.6737	1.11866	0.00126811	0.0037695	SCAT8	lncRNA
ENSG00000129354	265.607	241.753	227.061	531.805	512.989	549.806	388.17	1.11789	7.9163e-27	9.53748e-26	AP1M2	protein_coding
ENSG00000165943	763.621	768.573	728.885	1594.38	1616.54	1692.64	1194.11	1.11705	6.57412e-68	2.35841e-66	MOAP1	protein_coding
ENSG00000275481	127.27	126.92	123.071	290.169	266.837	261.334	199.267	1.11699	9.69056e-16	7.38232e-15	AC025031.4	lncRNA
ENSG00000100077	1633.3	1822.21	1662.89	3778.39	3702.62	3597.36	2699.46	1.11458	8.57659e-99	5.18843e-97	GRK3	protein_coding
ENSG00000223813	41.5011	52.3798	48.6559	91.9041	107.562	108.554	75.0929	1.11421	7.8994e-07	3.33805e-06	AC007255.1	lncRNA
ENSG00000237595	58.1016	53.3871	38.1615	113.589	107.562	102.523	78.8875	1.11236	7.40255e-07	3.13119e-06	LINC01275	lncRNA
ENSG00000108828	10593.9	10851.7	10192.9	21883.5	23168.3	23312	16667	1.11162	8.56995e-177	1.4091e-174	VAT1	protein_coding
ENSG00000204394	4229.43	4490.56	4155.79	9187.31	9092.11	9514.55	6778.29	1.11039	7.28299e-152	8.81174e-150	VARS1	protein_coding
ENSG00000267519	184.45	195.417	227.061	426.476	423.009	460.349	319.46	1.11022	1.25897e-21	1.23821e-20	AC020916.1	lncRNA
ENSG00000122644	438.068	503.652	490.376	1005.78	1054.94	1027.24	753.343	1.10963	1.16584e-44	2.47139e-43	ARL4A	protein_coding
ENSG00000198648	2440.27	2649.21	2470.96	5475	5561.18	5271.9	3978.09	1.10942	3.4281e-123	2.97063e-121	STK39	protein_coding
ENSG00000138621	324.631	326.367	282.395	678.438	641.237	693.539	491.101	1.10931	1.78604e-31	2.52269e-30	PPCDC	protein_coding
ENSG00000163754	1148.2	1250.06	1219.26	2614.62	2643.55	2532.93	1901.44	1.10733	4.75622e-89	2.47961e-87	GYG1	protein_coding
ENSG00000131650	42.4234	50.3652	30.5292	91.9041	86.8772	86.4411	64.7567	1.10725	7.7319e-06	2.96891e-05	KREMEN2	protein_coding
ENSG00000230269	1082.72	1122.14	1083.79	2283.15	2412.91	2386.18	1728.48	1.10703	2.17487e-87	1.11571e-85	LINC02525	lncRNA
ENSG00000254231	23.9784	19.1388	21.9429	43.3705	48.6099	48.2462	34.2144	1.10564	0.000721803	0.00221918	AC103760.1	lncRNA
ENSG00000061273	997.872	1013.35	948.314	2065.26	2136.77	2162.03	1553.93	1.10482	3.2416e-80	1.47424e-78	HDAC7	protein_coding
ENSG00000257839	43.3456	32.2337	33.3913	78.4799	80.6717	75.3847	57.2512	1.10274	1.70362e-05	6.34128e-05	AC011611.4	lncRNA
ENSG00000112379	4920.19	4896.51	4664.29	11301.1	9972.26	9810.06	7594.07	1.10196	4.28618e-101	2.7213e-99	ARFGEF3	protein_coding
ENSG00000231609	12.9115	6.04383	13.3565	25.8158	22.7536	21.1077	16.9981	1.10119	0.0201928	0.0484877	AC007098.1	lncRNA
ENSG00000188549	473.113	500.63	485.605	1017.14	1045.63	1064.43	764.425	1.10014	4.28364e-48	9.95248e-47	CCDC9B	protein_coding
ENSG00000124831	1919.2	1916.9	2020.65	4118.13	4118.39	4312	3067.55	1.09935	3.15831e-117	2.53952e-115	LRRFIP1	protein_coding
ENSG00000255441	106.058	125.913	100.174	231.309	234.775	244.246	173.746	1.0988	3.38225e-13	2.24928e-12	SIGLEC10-AS1	lncRNA
ENSG00000254054	70.0908	21.1534	58.1963	108.426	108.597	104.533	78.4994	1.09861	8.24738e-05	0.000283954	AC087273.2	lncRNA
ENSG00000228672	60.8684	52.3798	53.4261	102.23	130.316	124.636	87.3094	1.09835	2.03233e-07	9.06124e-07	PROB1	protein_coding
ENSG00000272750	35.0454	20.1461	30.5292	61.9578	56.8839	65.3334	44.9826	1.09828	0.000197059	0.000649019	AL592148.3	lncRNA
ENSG00000172572	33.2009	40.2922	36.2534	87.7736	75.5004	71.3642	57.3974	1.09794	1.80933e-05	6.7143e-05	PDE3A	protein_coding
ENSG00000057294	2144.23	2337.95	2158.03	4646.84	4644.83	4914.08	3474.33	1.0977	3.65161e-109	2.53145e-107	PKP2	protein_coding
ENSG00000214313	76.5466	87.6355	94.4498	172.449	190.302	189.969	135.225	1.09684	9.64652e-11	5.50218e-10	AZGP1P1	transcribed_unprocessed_pseudogene
ENSG00000105339	118.048	142.03	129.749	274.68	250.289	307.569	203.727	1.09683	2.67647e-14	1.8975e-13	DENND3	protein_coding
ENSG00000214184	21.2117	12.0877	14.3106	27.881	28.9591	45.2308	24.9468	1.09619	0.00649509	0.0172499	GCC2-AS1	lncRNA
ENSG00000167483	11.067	11.0803	9.54038	26.8484	23.7878	17.0872	16.5685	1.09493	0.0206505	0.0494433	NIBAN3	protein_coding
ENSG00000185250	23.9784	19.1388	20.9888	44.4031	42.4044	50.2565	33.5283	1.09442	0.000942316	0.00285096	PPIL6	protein_coding
ENSG00000171236	1731.98	1706.37	1659.07	3714.37	3686.08	3484.78	2663.78	1.09438	8.8545e-107	6.00841e-105	LRG1	protein_coding
ENSG00000163430	13.8337	14.1023	9.54038	26.8484	32.0618	21.1077	19.5824	1.09421	0.0126648	0.0317331	FSTL1	protein_coding
ENSG00000257607	15.6782	15.1096	13.3565	36.1421	29.9933	28.1436	23.0705	1.09409	0.00599867	0.0160361	AC073957.2	lncRNA
ENSG00000232098	698.142	718.208	754.644	1520.03	1578.27	1534.83	1134.02	1.09376	2.82771e-63	9.29883e-62	AC012313.1	lncRNA
ENSG00000237494	22.1339	21.1534	29.5752	45.4357	48.6099	61.3129	38.0368	1.09219	0.000595918	0.00185366	AL360007.1	lncRNA
ENSG00000244731	3291.5	3689.76	2722.82	7584.67	7503.5	5587.51	5063.29	1.0913	3.53421e-09	1.80259e-08	C4A	protein_coding
ENSG00000096433	6245.46	6539.42	6018.07	13727.8	13062.6	13252.6	9807.66	1.09073	1.44383e-155	1.8425e-153	ITPR3	protein_coding
ENSG00000282793	10.1447	14.1023	14.3106	26.8484	28.9591	26.1334	20.0831	1.09036	0.0105259	0.0267954	AC090164.4	lncRNA
ENSG00000144645	1892.45	1753.72	1841.29	3894.05	3920.85	3870.75	2862.19	1.09003	4.57368e-114	3.47085e-112	OSBPL10	protein_coding
ENSG00000181031	557.038	540.922	515.181	1192.69	1146.99	1093.58	841.066	1.08939	3.47729e-48	8.08635e-47	RPH3AL	protein_coding
ENSG00000267278	42.4234	38.2776	44.8398	86.7409	91.0142	89.4565	65.4587	1.08862	4.2439e-06	1.67136e-05	MAP3K14-AS1	lncRNA
ENSG00000163993	1409.19	1389.07	1446.32	2847.99	3101.72	3072.68	2211.16	1.08781	5.07682e-90	2.70167e-88	S100P	protein_coding
ENSG00000159761	89.458	49.3579	56.2882	129.079	143.761	142.728	101.779	1.08599	4.32455e-07	1.87215e-06	C16orf86	protein_coding
ENSG00000234949	23.0562	18.1315	29.5752	42.3378	56.8839	51.2616	36.8744	1.08592	0.000826408	0.00251661	AC104667.2	lncRNA
ENSG00000169583	74.7021	103.752	78.2311	179.678	176.857	186.954	133.362	1.08583	5.45349e-10	2.95421e-09	CLIC3	protein_coding
ENSG00000124253	2163.59	2279.53	2118.92	4535.31	4804.1	4585.4	3414.48	1.08574	6.81152e-114	5.15385e-112	PCK1	protein_coding
ENSG00000075643	1339.1	1464.62	1301.31	2673.48	2839.02	3195.31	2135.47	1.08552	1.16043e-58	3.45703e-57	MOCOS	protein_coding
ENSG00000162069	16.6005	13.095	20.0348	45.4357	28.9591	31.159	25.8807	1.08278	0.00529813	0.014308	BICDL2	protein_coding
ENSG00000267757	42.4234	38.2776	49.61	86.7409	87.9115	101.518	67.7469	1.08272	4.80064e-06	1.88253e-05	EML2-AS1	lncRNA
ENSG00000255389	18.445	25.1826	37.2075	54.7294	56.8839	59.3026	41.9585	1.08194	0.000506988	0.00159112	Z97989.1	lncRNA
ENSG00000239382	83.9245	105.767	69.6448	169.351	178.926	199.016	134.438	1.08052	1.84846e-09	9.6329e-09	ALKBH6	protein_coding
ENSG00000176532	332.931	347.52	352.04	671.21	764.313	746.811	535.804	1.08015	2.79339e-32	4.05033e-31	PRR15	protein_coding
ENSG00000012124	90.3803	114.833	75.369	160.058	195.474	236.205	145.386	1.07952	9.03364e-09	4.46891e-08	CD22	protein_coding
ENSG00000274238	15.6782	9.06574	9.54038	24.7831	24.8221	23.118	17.8346	1.07907	0.0181704	0.0440812	AC097478.1	lncRNA
ENSG00000168615	5354.57	5747.68	5387.45	11455	11627.1	11724.8	8549.43	1.07806	3.99668e-162	5.63268e-160	ADAM9	protein_coding
ENSG00000243224	12.9115	11.0803	14.3106	21.6852	35.1646	24.1231	19.8792	1.07774	0.0135757	0.0338073	AC006252.1	lncRNA
ENSG00000257261	177.994	171.242	195.578	388.269	387.845	373.908	282.472	1.07718	8.20199e-20	7.47622e-19	AC008014.1	lncRNA
ENSG00000251003	30.4342	27.1972	25.759	61.9578	52.7469	61.3129	43.2347	1.07694	0.000221745	0.000726035	ZFPM2-AS1	lncRNA
ENSG00000065054	1618.54	1615.72	1643.81	3385.99	3520.6	3372.21	2526.14	1.07522	5.1158e-108	3.50856e-106	SLC9A3R2	protein_coding
ENSG00000271815	11.9892	17.1242	18.1267	33.0442	33.0961	33.1693	24.4249	1.07499	0.00558508	0.0150133	AC008897.3	lncRNA
ENSG00000146233	136.493	147.066	153.6	309.789	294.762	315.611	226.22	1.07445	2.23011e-16	1.75038e-15	CYP39A1	protein_coding
ENSG00000145911	23.9784	29.2118	29.5752	58.8599	48.6099	66.3385	42.7623	1.0728	0.000315322	0.00101341	N4BP3	protein_coding
ENSG00000159128	1325.27	1535.13	1363.32	3017.35	2965.2	2891.76	2183	1.07194	6.47088e-75	2.63876e-73	IFNGR2	protein_coding
ENSG00000120860	510.925	461.345	487.513	1011.98	1050.8	1007.14	754.95	1.07149	5.28822e-44	1.09655e-42	WASHC3	protein_coding
ENSG00000119950	944.382	922.691	940.682	2006.4	2001.28	1892.66	1451.35	1.07108	5.35617e-73	2.09749e-71	MXI1	protein_coding
ENSG00000171174	287.741	304.206	258.544	586.534	615.38	583.98	439.398	1.07092	1.94036e-27	2.38363e-26	RBKS	protein_coding
ENSG00000249898	47.9569	62.4529	74.415	121.85	114.802	150.769	95.3744	1.07004	5.4729e-07	2.34553e-06	MCPH1-AS1	lncRNA
ENSG00000158859	140.182	165.198	146.922	327.344	311.31	309.58	233.422	1.06957	1.95909e-16	1.54343e-15	ADAMTS4	protein_coding
ENSG00000135439	518.303	509.696	492.284	1099.75	1036.32	1053.38	784.955	1.06885	4.05271e-46	8.92292e-45	AGAP2	protein_coding
ENSG00000197249	180002	187240	183834	380791	392051	382901	284470	1.06851	5.96726e-254	1.80071e-251	SERPINA1	protein_coding
ENSG00000090975	1793.77	1649.96	1757.34	3617.3	3658.15	3635.55	2685.35	1.06837	8.3454e-104	5.53125e-102	PITPNM2	protein_coding
ENSG00000236751	107.903	75.5478	121.163	232.342	193.405	214.092	157.409	1.06771	6.73065e-10	3.62083e-09	LINC01186	lncRNA
ENSG00000167971	109.747	127.928	115.439	268.484	232.707	238.216	182.087	1.06767	5.05963e-13	3.32683e-12	CASKIN1	protein_coding
ENSG00000119669	1738.44	1853.44	1688.65	3712.31	3666.43	3683.8	2723.84	1.06738	8.07159e-102	5.18888e-100	IRF2BPL	protein_coding
ENSG00000233016	2256.74	2620	2400.36	5100.16	5209.53	4927.14	3752.32	1.06668	7.6789e-89	3.99521e-87	SNHG7	lncRNA
ENSG00000187994	604.072	695.04	621.079	1345.52	1359.01	1310.69	989.234	1.06533	5.75414e-50	1.41238e-48	RINL	protein_coding
ENSG00000235263	69.1686	55.4017	56.2882	109.459	123.076	145.744	93.1895	1.06315	3.41532e-07	1.49238e-06	AL928921.1	lncRNA
ENSG00000160318	65.4796	70.5113	79.1852	146.633	134.453	167.857	110.686	1.06197	1.87149e-08	9.05731e-08	CLDND2	protein_coding
ENSG00000225285	171.538	140.015	186.037	344.898	377.502	317.621	256.269	1.0614	1.77385e-15	1.32806e-14	LINC01770	lncRNA
ENSG00000146112	728.576	714.179	707.896	1515.9	1497.6	1473.52	1106.28	1.06079	3.02824e-61	9.54231e-60	PPP1R18	protein_coding
ENSG00000167165	69.1686	71.5186	83.0013	130.111	160.309	175.898	115.001	1.06036	2.29431e-08	1.10308e-07	UGT1A6	protein_coding
ENSG00000054179	1659.12	1677.16	1576.07	3411.81	3455.44	3374.22	2525.64	1.06004	1.12427e-102	7.35654e-101	ENTPD2	protein_coding
ENSG00000203780	14.756	15.1096	16.2186	23.7505	27.9248	44.2257	23.6642	1.05892	0.00946823	0.024303	FANK1	protein_coding
ENSG00000266341	23.0562	5.03652	22.8969	47.501	38.2673	21.1077	26.3109	1.05811	0.0195189	0.047006	AC004477.1	lncRNA
ENSG00000169435	11.067	17.1242	13.3565	34.0768	35.1646	17.0872	21.3127	1.05772	0.0157716	0.0387344	RASSF6	protein_coding
ENSG00000171462	268.374	284.06	269.993	545.229	593.661	571.918	422.206	1.0573	5.43687e-27	6.57604e-26	DLK2	protein_coding
ENSG00000171346	32.2787	28.2045	18.1267	55.762	44.4729	63.3231	40.3613	1.05688	0.000856775	0.00260506	KRT15	protein_coding
ENSG00000196542	35.0454	30.2191	26.7131	60.9252	62.0552	68.3488	47.2178	1.05569	0.000161463	0.000537302	SPTSSB	protein_coding
ENSG00000213943	12.9115	11.0803	12.4025	24.7831	21.7193	29.1487	18.6742	1.05472	0.0167642	0.0409214	KRT18P17	processed_pseudogene
ENSG00000196666	11.9892	14.1023	12.4025	32.0115	20.6851	27.1385	19.7215	1.05431	0.0150272	0.0370374	FAM180B	protein_coding
ENSG00000274317	20.2895	23.168	26.7131	52.6641	53.7811	39.2	35.9693	1.05361	0.00117684	0.00351042	LINC02334	lncRNA
ENSG00000155980	766.388	651.726	742.242	1577.86	1482.08	1427.28	1107.93	1.05331	5.54545e-47	1.25877e-45	KIF5A	protein_coding
ENSG00000129824	1190.62	1333.67	1195.41	2504.13	2580.46	2629.42	1905.62	1.05312	2.93768e-73	1.16463e-71	RPS4Y1	protein_coding
ENSG00000164266	24.9007	23.168	20.9888	49.5662	45.5071	48.2462	35.3962	1.05284	0.000989447	0.0029858	SPINK1	protein_coding
ENSG00000261645	91.3025	78.5697	102.082	187.939	192.371	183.939	139.367	1.05119	3.08038e-10	1.69772e-09	DISC1FP1	lncRNA
ENSG00000186940	27.6674	27.1972	23.851	74.3494	46.5414	42.2154	40.3036	1.05032	0.00108667	0.00326	CHCHD2P9	processed_pseudogene
ENSG00000129946	50.7236	61.4456	60.1044	112.557	126.179	117.6	88.1015	1.05028	3.62961e-07	1.58144e-06	SHC2	protein_coding
ENSG00000150687	19.3672	9.06574	11.4485	20.6526	36.1988	26.1334	20.4777	1.04983	0.0186431	0.0451571	PRSS23	protein_coding
ENSG00000100918	38.7344	54.3944	49.61	96.0346	97.2197	101.518	72.9185	1.04959	4.3929e-06	1.72713e-05	REC8	protein_coding
ENSG00000102575	412.245	428.104	361.58	831.267	831.539	824.206	614.824	1.04958	3.89451e-34	6.01048e-33	ACP5	protein_coding
ENSG00000103034	106.981	93.6793	108.76	214.787	217.193	209.067	158.411	1.04934	1.16157e-11	7.05357e-11	NDRG4	protein_coding
ENSG00000237945	21.2117	13.095	22.8969	46.4684	29.9933	42.2154	29.3134	1.04861	0.00440436	0.012065	LINC00649	lncRNA
ENSG00000280032	16.6005	18.1315	14.3106	34.0768	33.0961	34.1744	25.065	1.04856	0.00567919	0.0152424	AP002800.1	TEC
ENSG00000236829	20.2895	33.241	19.0808	48.5336	55.8496	45.2308	37.0376	1.0483	0.00134425	0.00398199	Z97634.1	transcribed_processed_pseudogene
ENSG00000173559	846.623	909.596	865.313	1729.66	1753.06	1932.86	1339.52	1.04741	3.71465e-57	1.07057e-55	NABP1	protein_coding
ENSG00000203999	263.763	288.089	250.912	520.446	578.147	558.852	410.035	1.0469	1.16482e-24	1.29341e-23	LINC01270	lncRNA
ENSG00000167772	497.092	536.893	553.342	1054.32	1140.78	1082.52	810.824	1.04655	9.59775e-43	1.91135e-41	ANGPTL4	protein_coding
ENSG00000073331	146.637	170.234	178.405	338.703	353.714	329.682	252.896	1.04628	1.47909e-16	1.17239e-15	ALPK1	protein_coding
ENSG00000228835	136.493	125.913	154.554	293.267	307.173	261.334	213.122	1.0461	6.9384e-14	4.8074e-13	AC012123.1	lncRNA
ENSG00000173918	115.281	111.811	133.565	255.06	266.837	223.139	184.282	1.04576	2.29437e-12	1.44917e-11	C1QTNF1	protein_coding
ENSG00000279453	94.9915	76.5551	67.7367	180.71	155.138	158.81	122.324	1.04575	1.17583e-08	5.77555e-08	Z99129.4	TEC
ENSG00000153714	164.16	159.154	190.808	378.975	360.954	321.641	262.615	1.04518	2.91304e-16	2.27042e-15	LURAP1L	protein_coding
ENSG00000198517	1180.48	1169.48	1280.32	2384.34	2558.74	2541.97	1852.56	1.04383	3.14075e-72	1.20961e-70	MAFK	protein_coding
ENSG00000144648	130.037	124.906	132.611	290.169	237.878	270.38	197.663	1.04241	2.79236e-13	1.86521e-12	ACKR2	protein_coding
ENSG00000014216	2643.16	2921.18	2480.5	5394.46	5709.07	5459.86	4101.37	1.04226	4.69943e-81	2.16799e-79	CAPN1	protein_coding
ENSG00000274213	12.9115	12.0877	14.3106	39.2399	20.6851	21.1077	20.0571	1.042	0.0192789	0.0465065	AC015912.3	lncRNA
ENSG00000285517	409.478	415.009	415.961	869.475	846.019	837.272	632.202	1.04125	6.74989e-38	1.16983e-36	AC010198.2	lncRNA
ENSG00000112414	11815.8	12972.1	12225	25415.1	25438.5	25298.1	18860.8	1.04099	2.35969e-158	3.20244e-156	ADGRG6	protein_coding
ENSG00000238045	212.117	170.234	247.096	429.574	437.489	427.18	320.615	1.03799	5.35358e-17	4.3291e-16	AC009133.1	lncRNA
ENSG00000151773	55.3349	70.5113	73.4609	115.655	152.035	140.718	101.286	1.03703	2.72355e-07	1.19827e-06	CCDC122	protein_coding
ENSG00000147889	101.447	95.6939	100.174	209.624	198.576	202.031	151.258	1.03672	3.68117e-11	2.1597e-10	CDKN2A	protein_coding
ENSG00000105398	3629.97	3889.2	3882.93	7388.47	7868.59	8127.47	5797.77	1.03651	8.73885e-108	5.96148e-106	SULT2A1	protein_coding
ENSG00000163191	605.917	476.455	597.228	1112.14	1179.05	1157.91	854.783	1.0365	1.86375e-34	2.91139e-33	S100A11	protein_coding
ENSG00000085465	83.9245	100.73	94.4498	201.363	195.474	174.892	141.806	1.03593	3.97869e-10	2.17783e-09	OVGP1	protein_coding
ENSG00000147872	13218.6	14856.7	12833.7	28433.5	29087.3	26287.1	20786.2	1.03476	1.6239e-88	8.39778e-87	PLIN2	protein_coding
ENSG00000238018	24.9007	8.05843	24.805	50.5989	37.2331	31.159	29.4592	1.03402	0.00919971	0.023673	AC093110.1	lncRNA
ENSG00000168918	2905.08	2993.71	2809.64	6079.09	5911.79	5827.74	4421.17	1.03306	3.24087e-124	2.89646e-122	INPP5D	protein_coding
ENSG00000112378	7745.96	8248.81	7935.69	15965.5	16556.3	16439.9	12148.7	1.03297	5.05708e-166	7.72107e-164	PERP	protein_coding
ENSG00000272941	73.7798	61.4456	88.7255	149.731	160.309	148.759	113.792	1.03256	3.69332e-08	1.75076e-07	AC083862.1	lncRNA
ENSG00000240771	223.184	210.527	223.245	430.607	463.345	450.298	333.534	1.03234	2.12024e-21	2.07177e-20	ARHGEF25	protein_coding
ENSG00000167994	17.5227	13.095	14.3106	29.9463	27.9248	34.1744	22.829	1.03227	0.00972622	0.0249203	RAB3IL1	protein_coding
ENSG00000137877	23.0562	37.2703	30.5292	59.8925	56.8839	68.3488	45.9968	1.03194	0.000372334	0.00118741	SPTBN5	protein_coding
ENSG00000182541	1040.3	1175.52	1022.73	2226.35	2149.18	2240.43	1642.42	1.03152	6.39158e-62	2.0391e-60	LIMK2	protein_coding
ENSG00000231566	18.445	16.1169	21.9429	41.3052	33.0961	41.2103	28.686	1.03151	0.00401098	0.0110566	LINC02595	lncRNA
ENSG00000125746	510.003	466.382	482.743	992.358	987.711	1004.12	740.553	1.03149	2.58815e-41	4.95417e-40	EML2	protein_coding
ENSG00000187231	3458.43	3710.91	3398.28	7263.52	7189.09	7136.42	5359.44	1.03096	5.75127e-124	5.12223e-122	SESTD1	protein_coding
ENSG00000105464	299.731	290.104	294.798	570.012	614.346	623.18	448.695	1.0307	4.28347e-27	5.19976e-26	GRIN2D	protein_coding
ENSG00000185339	36.8899	38.2776	37.2075	66.0883	86.8772	76.3898	56.955	1.02962	5.95595e-05	0.000208361	TCN2	protein_coding
ENSG00000040608	162.316	131.957	159.324	306.691	334.064	286.462	230.136	1.02926	2.75393e-14	1.94954e-13	RTN4R	protein_coding
ENSG00000126458	113.436	118.862	116.393	241.635	223.399	246.257	176.664	1.02913	1.96872e-12	1.24778e-11	RRAS	protein_coding
ENSG00000189014	59.0239	52.3798	58.1963	127.014	117.905	101.518	86.0061	1.02871	1.01439e-06	4.24455e-06	SHLD2P3	unprocessed_pseudogene
ENSG00000084070	1796.54	1817.18	1748.75	3563.61	3769.85	3606.4	2717.05	1.0287	4.78982e-99	2.91135e-97	SMAP2	protein_coding
ENSG00000242147	44.2679	45.3287	50.564	95.002	103.425	87.4462	71.0057	1.02796	6.91729e-06	2.6697e-05	LASTR	lncRNA
ENSG00000133805	143.871	97.7085	139.29	252.994	293.728	231.18	193.128	1.02687	1.31487e-10	7.44019e-10	AMPD3	protein_coding
ENSG00000124915	22.1339	21.1534	30.5292	49.5662	47.5756	53.2718	37.3717	1.02622	0.00115263	0.003443	MYRF-AS1	lncRNA
ENSG00000176871	3018.52	3497.36	3192.21	6451.87	6657.48	6655.96	4912.23	1.02622	5.4303e-91	2.91396e-89	WSB2	protein_coding
ENSG00000149043	794.055	802.821	807.116	1617.1	1668.25	1609.21	1216.43	1.02577	1.39949e-61	4.42627e-60	SYT8	protein_coding
ENSG00000186868	1362.16	1299.42	1419.61	2675.54	2711.81	2917.89	2064.41	1.02482	1.6027e-72	6.20048e-71	MAPT	protein_coding
ENSG00000165868	7169.55	7419.8	7049.39	14522.9	14337.8	15148.3	10941.3	1.02432	7.1926e-156	9.27086e-154	HSPA12A	protein_coding
ENSG00000188643	1041.22	1065.73	1058.98	2135.48	2196.75	2101.72	1599.98	1.02319	7.61841e-74	3.05809e-72	S100A16	protein_coding
ENSG00000156795	279.441	304.206	292.89	613.382	570.907	596.041	442.811	1.02307	1.86861e-26	2.21559e-25	NTAQ1	protein_coding
ENSG00000088836	887.202	946.866	954.038	1908.3	1938.19	1818.28	1408.81	1.02305	1.3518e-62	4.37797e-61	SLC4A11	protein_coding
ENSG00000221843	35.9677	68.4967	38.1615	79.5125	70.3292	138.708	71.8626	1.02252	0.00042774	0.00135535	C2orf16	protein_coding
ENSG00000250186	28.5897	14.1023	20.0348	43.3705	42.4044	42.2154	31.7862	1.02217	0.00350107	0.00972835	AC091180.3	lncRNA
ENSG00000179085	195.517	187.359	178.405	400.66	382.673	356.821	283.572	1.02188	6.92095e-18	5.84148e-17	DPM3	protein_coding
ENSG00000166321	171.538	189.373	191.762	353.159	396.119	370.893	278.807	1.02001	1.94441e-17	1.60781e-16	NUDT13	protein_coding
ENSG00000130066	4750.5	4808.87	4809.31	9691.23	9535.81	9900.52	7249.37	1.01953	1.00869e-163	1.47005e-161	SAT1	protein_coding
ENSG00000157873	1892.45	1947.12	1944.33	3904.37	3932.23	3885.83	2917.72	1.01931	4.58761e-110	3.24166e-108	TNFRSF14	protein_coding
ENSG00000165905	172.46	151.096	179.359	359.355	334.064	326.667	253.833	1.01879	6.44913e-16	4.95122e-15	LARGE2	protein_coding
ENSG00000018280	80.2356	102.745	99.22	187.939	208.919	173.887	142.158	1.01791	1.73395e-09	9.04714e-09	SLC11A1	protein_coding
ENSG00000215187	17.5227	15.1096	13.3565	39.2399	23.7878	30.1539	23.1951	1.01742	0.0118819	0.0299453	FAM166B	protein_coding
ENSG00000143110	27.6674	32.2337	35.2994	64.0231	62.0552	66.3385	47.9362	1.01657	0.000230905	0.000754485	C1orf162	protein_coding
ENSG00000270177	23.9784	26.1899	23.851	41.3052	61.0209	47.2411	37.2644	1.01552	0.00144909	0.00427429	AC104109.2	lncRNA
ENSG00000149177	2194.95	2404.44	2254.39	4763.52	4388.33	4698.98	3450.77	1.01547	1.76782e-88	9.12367e-87	PTPRJ	protein_coding
ENSG00000165030	1836.2	2126.42	1863.24	3939.48	3992.21	3838.59	2932.69	1.01528	2.20695e-73	8.80376e-72	NFIL3	protein_coding
ENSG00000119636	128.192	142.03	159.324	267.451	305.104	294.503	216.101	1.01403	1.97716e-13	1.33108e-12	BBOF1	protein_coding
ENSG00000175463	219.495	214.556	204.164	422.346	465.414	401.046	321.17	1.01353	4.27644e-19	3.79816e-18	TBC1D10C	protein_coding
ENSG00000226479	324.631	371.695	342.5	670.177	752.936	671.426	522.228	1.0127	4.15563e-27	5.04696e-26	TMEM185B	protein_coding
ENSG00000260025	41.5011	42.3068	41.0236	79.5125	81.7059	90.4616	62.7519	1.01219	2.6391e-05	9.63601e-05	CRIM1-DT	lncRNA
ENSG00000171631	106.058	77.5624	94.4498	187.939	196.508	176.903	139.903	1.01027	2.48903e-09	1.28277e-08	P2RY6	protein_coding
ENSG00000160360	170.616	201.461	199.394	376.91	398.187	374.913	286.913	1.01022	2.08656e-17	1.72257e-16	GPSM1	protein_coding
ENSG00000272902	15.6782	27.1972	30.5292	46.4684	50.6784	50.2565	36.8013	1.00991	0.00202275	0.00583437	TBC1D8-AS1	lncRNA
ENSG00000178498	343.998	289.096	354.902	663.981	673.298	654.339	496.603	1.00975	6.13386e-26	7.14178e-25	DTX3	protein_coding
ENSG00000174485	2536.18	2628.06	2542.51	5254.02	5183.67	5066.86	3868.55	1.00867	7.36639e-120	6.11482e-118	DENND4A	protein_coding
ENSG00000249661	68.2463	57.4163	54.3802	135.275	115.836	111.569	90.4538	1.0085	1.08787e-06	4.53573e-06	TNRC18P1	processed_pseudogene
ENSG00000167614	37.8122	11.0803	34.3454	57.8273	66.1922	44.2257	41.9138	1.00693	0.00414142	0.0113868	TTYH1	protein_coding
ENSG00000251169	97.7583	87.6355	83.0013	174.514	192.371	172.882	134.694	1.00685	2.14282e-09	1.11104e-08	LINC01843	lncRNA
ENSG00000130997	110.67	95.6939	107.806	198.265	225.467	208.062	157.661	1.00637	1.20492e-10	6.83465e-10	POLN	protein_coding
ENSG00000163931	9180.05	9446.5	9259.89	18404.6	19018.9	18574.8	13980.8	1.00589	4.30435e-188	7.66713e-186	TKT	protein_coding
ENSG00000102312	94.9915	100.73	86.8175	181.743	189.268	196	141.592	1.00588	6.71013e-10	3.61055e-09	PORCN	protein_coding
ENSG00000164331	373.51	353.564	382.569	738.331	721.908	767.919	556.3	1.00532	4.92376e-31	6.85266e-30	ANKRA2	protein_coding
ENSG00000278896	29.5119	21.1534	41.0236	75.382	52.7469	56.2872	46.0175	1.00469	0.000960558	0.00290409	AC025031.5	TEC
ENSG00000256073	39.6567	38.2776	41.9777	76.4146	84.8087	79.4052	60.0901	1.0043	4.34798e-05	0.000154639	URB1-AS1	lncRNA
ENSG00000275763	25.8229	17.1242	23.851	38.2073	61.0209	35.1795	33.5343	1.0041	0.00424115	0.0116423	ZNF516-DT	lncRNA
ENSG00000160284	141.104	169.227	137.381	308.756	280.282	307.569	224.053	1.00396	1.14658e-13	7.83841e-13	SPATC1L	protein_coding
ENSG00000188177	489.714	456.309	496.1	955.183	970.129	967.939	722.562	1.00383	1.2769e-38	2.26818e-37	ZC3H6	protein_coding
ENSG00000256299	19.3672	11.0803	15.2646	35.1094	18.6165	38.1949	22.9388	1.00382	0.0180167	0.0437291	AC073912.2	lncRNA
ENSG00000236209	59.9461	40.2922	62.9665	111.524	113.768	102.523	81.8366	1.00219	6.20573e-06	2.40667e-05	AC104135.1	lncRNA
ENSG00000166278	1177.71	1227.9	1207.81	2461.79	2394.29	2380.15	1808.28	1.00214	6.23131e-77	2.65063e-75	C2	protein_coding
ENSG00000215788	61.7906	46.336	86.8175	122.883	133.419	134.687	97.6555	1.0015	3.49958e-06	1.38975e-05	TNFRSF25	protein_coding
ENSG00000134532	681.541	703.098	695.494	1438.45	1390.04	1333.81	1040.4	1.00083	3.92743e-50	9.69573e-49	SOX5	protein_coding
ENSG00000170540	11245	13846.4	11003.9	5923.17	6078.3	6042.84	9023.26	-1.00022	5.6408e-20	5.18032e-19	ARL6IP1	protein_coding
ENSG00000250091	248.085	224.629	201.302	120.818	110.665	105.539	168.506	-1.00078	1.15962e-10	6.58643e-10	DNAH10OS	lncRNA
ENSG00000006576	1084.56	1233.95	1026.54	567.947	540.914	561.867	835.964	-1.00086	2.15654e-34	3.35244e-33	PHTF2	protein_coding
ENSG00000230863	63.6351	52.3798	70.5988	38.2073	33.0961	22.1128	46.6717	-1.00137	0.000671524	0.0020745	AL137803.1	transcribed_processed_pseudogene
ENSG00000109674	318.175	270.965	308.154	156.96	147.898	143.733	224.314	-1.00142	8.63672e-14	5.94557e-13	NEIL3	protein_coding
ENSG00000198125	145.715	126.92	155.508	67.121	69.2949	77.3949	106.992	-1.0022	1.41033e-07	6.36882e-07	MB	protein_coding
ENSG00000239521	627.128	641.653	669.735	318.05	328.892	320.636	484.349	-1.00246	1.05779e-27	1.31137e-26	CASTOR3	transcribed_unprocessed_pseudogene
ENSG00000180596	11680.3	8881.4	11378.8	5334.57	5450.51	5157.32	7980.48	-1.00258	2.07427e-16	1.63205e-15	H2BC4	protein_coding
ENSG00000146955	39.6567	38.2776	41.0236	18.5873	20.6851	20.1026	29.7221	-1.00274	0.00399982	0.0110282	RAB19	protein_coding
ENSG00000151466	486.025	511.711	470.341	258.158	250.289	224.144	366.778	-1.00297	5.20005e-21	4.98435e-20	SCLT1	protein_coding
ENSG00000134690	1738.44	1729.54	1734.44	865.344	887.389	842.298	1299.58	-1.0036	1.3976e-61	4.42573e-60	CDCA8	protein_coding
ENSG00000266235	30.4342	34.2483	27.6671	14.4568	12.411	19.0975	23.0525	-1.0039	0.012379	0.0310961	MIR3176	miRNA
ENSG00000256628	146.637	112.818	146.922	71.2515	69.2949	62.318	101.54	-1.00444	4.53118e-07	1.95763e-06	ZBTB11-AS1	lncRNA
ENSG00000176533	758.088	780.661	780.403	369.682	386.81	399.036	579.113	-1.00468	2.78803e-32	4.04485e-31	GNG7	protein_coding
ENSG00000163507	1167.57	1249.06	1197.32	623.709	582.284	592.021	901.992	-1.00686	9.6938e-45	2.06517e-43	CIP2A	protein_coding
ENSG00000115267	304.342	343.491	299.568	168.319	160.309	142.728	236.459	-1.00689	2.5203e-14	1.78777e-13	IFIH1	protein_coding
ENSG00000128311	2052.92	2374.22	2002.53	1022.3	1101.48	1072.47	1604.32	-1.00785	3.22986e-48	7.51779e-47	TST	protein_coding
ENSG00000111860	404.867	492.572	466.525	234.407	227.536	215.098	340.167	-1.00974	1.1805e-18	1.02888e-17	CEP85L	protein_coding
ENSG00000171992	1221.06	1190.63	1161.06	565.881	562.633	645.293	891.094	-1.00981	3.24721e-41	6.19724e-40	SYNPO	protein_coding
ENSG00000066813	1062.43	1168.47	1023.68	518.38	551.257	544.78	811.5	-1.01087	5.37005e-38	9.36382e-37	ACSM2B	protein_coding
ENSG00000112210	990.494	1002.27	1057.07	476.042	517.126	519.652	760.443	-1.01132	5.87657e-39	1.05704e-37	RAB23	protein_coding
ENSG00000137462	35.9677	46.336	33.3913	18.5873	17.5823	21.1077	28.8287	-1.01157	0.0049996	0.0135632	TLR2	protein_coding
ENSG00000197121	1326.19	1453.54	1306.08	739.363	648.476	636.247	1018.32	-1.01317	7.03536e-41	1.32787e-39	PGAP1	protein_coding
ENSG00000126709	140.182	194.41	151.692	74.3494	83.7745	82.4206	121.138	-1.01334	6.60337e-08	3.05899e-07	IFI6	protein_coding
ENSG00000149548	106.981	122.891	119.255	65.0557	38.2673	69.3539	86.9673	-1.01371	6.94068e-06	2.67833e-05	CCDC15	protein_coding
ENSG00000250073	110.67	111.811	114.485	55.762	48.6099	62.318	83.9425	-1.01457	1.61997e-06	6.63881e-06	AP000866.2	lncRNA
ENSG00000129195	495.247	545.959	531.399	265.386	252.358	260.328	391.78	-1.01459	3.20015e-23	3.37794e-22	PIMREG	protein_coding
ENSG00000177679	77.4688	50.3652	70.5988	33.0442	34.1303	31.159	49.4611	-1.01586	0.000334478	0.00107148	SRRM3	protein_coding
ENSG00000259895	60.8684	58.4236	61.0584	29.9463	37.2331	22.1128	44.9404	-1.01619	0.000522221	0.00163633	AC106820.2	lncRNA
ENSG00000198435	355.988	361.622	318.649	171.417	189.268	151.774	258.12	-1.01635	2.62618e-15	1.95194e-14	NRARP	protein_coding
ENSG00000185065	35.9677	46.336	52.4721	32.0115	14.4795	20.1026	33.5616	-1.01643	0.00421152	0.0115671	AC000068.1	lncRNA
ENSG00000184489	230.562	174.264	197.486	112.557	89.98	95.4873	150.056	-1.01683	2.16237e-09	1.12028e-08	PTP4A3	protein_coding
ENSG00000243910	59.9461	65.4748	48.6559	27.881	26.8906	31.159	43.3346	-1.01701	0.000569841	0.00177599	TUBA4B	protein_coding
ENSG00000124635	2539.87	1856.46	2385.1	1177.2	1107.68	1066.44	1688.79	-1.01709	1.53642e-12	9.80816e-12	H2BC11	protein_coding
ENSG00000151503	2796.26	2987.66	2781.02	1406.44	1423.13	1399.14	2132.28	-1.01797	2.04388e-81	9.44603e-80	NCAPD3	protein_coding
ENSG00000214106	224.106	233.695	242.326	120.818	118.939	105.539	174.237	-1.02011	6.74663e-12	4.14295e-11	PAXIP1-AS2	lncRNA
ENSG00000224411	576.405	661.799	633.481	300.495	310.276	311.59	465.674	-1.02012	5.75063e-26	6.71693e-25	HSP90AA2P	processed_pseudogene
ENSG00000102003	37.8122	52.3798	41.0236	16.5221	31.0276	17.0872	32.6421	-1.02081	0.00405552	0.0111698	SYP	protein_coding
ENSG00000280670	267.452	260.892	244.234	130.111	116.871	133.682	192.207	-1.02088	7.15559e-13	4.66432e-12	CCDC163	protein_coding
ENSG00000203812	1599.18	1499.88	1316.57	750.722	727.08	698.565	1098.67	-1.02099	3.75622e-40	6.95646e-39	H2AC18	protein_coding
ENSG00000149636	1207.22	1376.98	1172.51	647.459	600.901	601.067	934.358	-1.02188	8.27e-39	1.48236e-37	DSN1	protein_coding
ENSG00000141542	685.23	682.952	616.309	311.854	354.749	310.585	493.613	-1.02227	2.12605e-26	2.51653e-25	RAB40B	protein_coding
ENSG00000156968	4852.87	4872.33	4536.45	2372.98	2432.56	2212.29	3546.58	-1.02317	2.50342e-91	1.35184e-89	MPV17L	protein_coding
ENSG00000287787	68.2463	60.4383	56.2882	28.9136	26.8906	35.1795	45.9928	-1.02326	0.000342815	0.00109709	AC092275.1	lncRNA
ENSG00000230555	128.192	103.752	92.5417	55.762	53.7811	50.2565	80.7143	-1.02342	4.3174e-06	1.69849e-05	AL450326.1	lncRNA
ENSG00000143878	7698	8008.07	7450.08	3730.89	3843.28	3812.45	5757.13	-1.02394	5.62645e-130	5.48739e-128	RHOB	protein_coding
ENSG00000142731	863.224	963.99	857.68	432.672	443.694	443.262	667.42	-1.02406	1.20088e-34	1.88857e-33	PLK4	protein_coding
ENSG00000171208	1285.61	1323.6	1314.66	694.96	642.271	592.021	975.521	-1.0245	2.95719e-45	6.38484e-44	NETO2	protein_coding
ENSG00000188818	432.534	392.849	388.293	175.547	206.851	214.092	301.694	-1.02489	9.31423e-18	7.81518e-17	ZDHHC11	protein_coding
ENSG00000231160	54.4126	48.3506	55.3342	19.62	23.7878	34.1744	39.2799	-1.02579	0.00113424	0.00339318	KLF3-AS1	lncRNA
ENSG00000049541	854.001	863.26	782.311	393.432	409.564	421.149	620.62	-1.02959	8.08924e-34	1.23358e-32	RFC2	protein_coding
ENSG00000008256	403.022	428.104	423.593	205.493	209.953	199.016	311.53	-1.02979	4.51378e-20	4.1602e-19	CYTH3	protein_coding
ENSG00000160949	1637.91	1676.15	1549.36	765.179	835.676	779.98	1207.38	-1.03045	4.88481e-55	1.34006e-53	TONSL	protein_coding
ENSG00000137812	2990.85	3406.7	3113.98	1659.44	1533.8	1458.44	2360.53	-1.03176	5.29219e-63	1.73144e-61	KNL1	protein_coding
ENSG00000174099	399.333	430.119	415.007	192.069	210.988	205.046	308.76	-1.03261	9.34915e-20	8.49472e-19	MSRB3	protein_coding
ENSG00000143951	380.888	421.053	407.374	197.232	205.816	187.959	300.054	-1.03264	4.55505e-19	4.03722e-18	WDPCP	protein_coding
ENSG00000213213	1012.63	932.764	937.819	470.879	494.373	444.267	715.455	-1.03318	1.56367e-37	2.68461e-36	CCDC183	protein_coding
ENSG00000267221	89.458	96.7012	97.3119	46.4684	53.7811	38.1949	70.3193	-1.0346	9.32021e-06	3.55432e-05	C17orf113	protein_coding
ENSG00000226124	35.0454	51.3725	33.3913	16.5221	22.7536	19.0975	29.6971	-1.0347	0.0044042	0.012065	FTCDNL1	protein_coding
ENSG00000110911	13306.2	13492.8	12563.7	6734.81	6600.6	5876.99	9762.53	-1.03487	3.60204e-96	2.09506e-94	SLC11A2	protein_coding
ENSG00000170779	1221.98	1306.47	1253.61	628.872	563.668	651.324	937.653	-1.03581	1.53209e-44	3.24242e-43	CDCA4	protein_coding
ENSG00000214367	1019.08	999.246	1017	484.304	466.448	528.698	752.464	-1.03649	1.90683e-40	3.55711e-39	HAUS3	protein_coding
ENSG00000184661	2669.91	3056.16	2553.96	1437.42	1355.91	1242.34	2052.62	-1.03668	7.99289e-50	1.94884e-48	CDCA2	protein_coding
ENSG00000167117	40.5789	41.2995	50.564	18.5873	24.8221	21.1077	32.8266	-1.03791	0.00210429	0.00605168	ANKRD40CL	protein_coding
ENSG00000114353	6850.46	6831.54	6891.97	3359.15	3459.57	3202.34	5099.17	-1.03792	1.72318e-132	1.72654e-130	GNAI2	protein_coding
ENSG00000138449	2692.04	2999.75	2675.12	1309.37	1423.13	1340.84	2073.38	-1.03817	5.52175e-67	1.94018e-65	SLC40A1	protein_coding
ENSG00000136108	4034.83	4278.02	3929.68	2016.73	1949.57	1990.16	3033.16	-1.03915	5.05529e-98	3.00855e-96	CKAP2	protein_coding
ENSG00000112029	1536.46	1631.83	1521.69	785.832	743.628	751.836	1161.88	-1.03946	8.81522e-57	2.51234e-55	FBXO5	protein_coding
ENSG00000267898	41.5011	46.336	44.8398	18.5873	22.7536	23.118	32.856	-1.04026	0.00184134	0.00534947	AC026803.2	lncRNA
ENSG00000204519	370.744	428.104	369.213	180.71	204.782	181.928	289.247	-1.04096	1.24341e-17	1.03718e-16	ZNF551	protein_coding
ENSG00000131398	2150.68	1941.08	1915.71	1034.7	955.649	928.739	1487.76	-1.04175	1.09326e-55	3.02503e-54	KCNC3	protein_coding
ENSG00000101846	557.96	559.054	583.871	279.843	247.186	298.523	421.073	-1.04237	1.02995e-24	1.14514e-23	STS	protein_coding
ENSG00000144554	1681.26	1815.16	1588.47	858.116	783.963	825.211	1258.7	-1.04289	6.13347e-52	1.58913e-50	FANCD2	protein_coding
ENSG00000205268	870.602	918.661	875.807	440.933	415.77	436.226	659.666	-1.04312	4.21498e-38	7.39496e-37	PDE7A	protein_coding
ENSG00000143632	84.8468	80.5843	79.1852	42.3378	26.8906	49.2513	60.516	-1.04455	5.89496e-05	0.000206368	ACTA1	protein_coding
ENSG00000184307	1127.91	1213.8	1141.98	517.348	598.832	571.918	861.965	-1.04479	2.04444e-42	4.02456e-41	ZDHHC23	protein_coding
ENSG00000015285	38.7344	32.2337	41.0236	23.7505	16.548	14.0718	27.727	-1.04518	0.00493849	0.0134144	WAS	protein_coding
ENSG00000213533	81.1578	80.5843	68.6907	25.8158	50.6784	35.1795	57.0178	-1.0454	0.000128357	0.000432295	STIMATE	protein_coding
ENSG00000140391	5808.32	6016.63	5660.31	2801.53	2828.68	2839.49	4325.82	-1.04562	3.95458e-129	3.79906e-127	TSPAN3	protein_coding
ENSG00000183682	70.0908	58.4236	81.0932	32.0115	45.5071	24.1231	51.8749	-1.04716	0.000266331	0.000863421	BMP8A	protein_coding
ENSG00000117461	620.673	660.792	589.596	287.071	287.522	329.682	462.556	-1.04807	2.60836e-26	3.08173e-25	PIK3R3	protein_coding
ENSG00000280362	37.8122	32.2337	31.4833	19.62	12.411	17.0872	25.1079	-1.04818	0.00663616	0.017579	AC084759.3	TEC
ENSG00000213551	3047.11	3407.71	3087.27	1558.24	1551.38	1501.66	2358.89	-1.04885	4.78944e-78	2.08572e-76	DNAJC9	protein_coding
ENSG00000151414	1853.72	2108.29	1932.88	929.367	963.923	951.857	1456.67	-1.05043	6.07121e-60	1.86276e-58	NEK7	protein_coding
ENSG00000142945	2407.07	2546.46	2251.53	1146.22	1194.56	1133.79	1779.94	-1.05201	9.99179e-68	3.57447e-66	KIF2C	protein_coding
ENSG00000215244	83.0023	65.4748	84.9094	42.3378	36.1988	34.1744	57.6829	-1.05224	4.78069e-05	0.000169301	LINC02649	lncRNA
ENSG00000279443	88.5358	74.5405	62.0125	39.2399	33.0961	36.1846	55.6016	-1.0534	7.4414e-05	0.000257448	AL513497.1	TEC
ENSG00000101447	2493.76	2572.65	2470.96	1247.42	1261.79	1122.73	1861.55	-1.0535	2.49663e-73	9.92848e-72	FAM83D	protein_coding
ENSG00000164309	46.1124	45.3287	59.1504	25.8158	14.4795	32.1641	37.1751	-1.05364	0.00172188	0.00501945	CMYA5	protein_coding
ENSG00000105173	1745.81	1852.43	1778.33	867.409	837.745	882.503	1327.37	-1.05463	1.3114e-65	4.50902e-64	CCNE1	protein_coding
ENSG00000130988	1990.21	2236.22	1915.71	980.999	984.608	989.047	1516.13	-1.05526	4.68312e-57	1.34515e-55	RGN	protein_coding
ENSG00000155850	1658.2	1988.42	1609.46	848.822	811.888	866.421	1297.2	-1.05578	4.10571e-42	8.02068e-41	SLC26A2	protein_coding
ENSG00000129646	857.69	908.588	871.037	451.259	421.975	395.016	650.928	-1.05627	9.42816e-37	1.5931e-35	QRICH2	protein_coding
ENSG00000040275	1250.57	1316.55	1218.31	625.774	610.209	583.98	934.231	-1.05644	1.43843e-49	3.48731e-48	SPDL1	protein_coding
ENSG00000273703	534.904	443.214	539.032	246.799	228.57	254.298	374.469	-1.0568	4.5076e-21	4.32871e-20	H2BC14	protein_coding
ENSG00000116062	4020.08	4534.88	3826.65	1956.83	2004.38	1987.14	3054.99	-1.05733	9.67777e-72	3.69948e-70	MSH6	protein_coding
ENSG00000178809	104.214	105.767	101.128	58.8599	39.3016	51.2616	76.7553	-1.05762	2.7838e-06	1.11657e-05	TRIM73	protein_coding
ENSG00000013810	3138.41	3338.21	2939.39	1543.78	1476.91	1501.66	2323.06	-1.05781	2.28629e-77	9.83947e-76	TACC3	protein_coding
ENSG00000111445	1612.09	1579.45	1481.62	767.244	770.518	706.606	1152.92	-1.05841	3.27579e-55	9.01547e-54	RFC5	protein_coding
ENSG00000102109	1047.67	1149.33	1023.68	533.87	554.359	456.329	794.208	-1.06027	4.29806e-36	7.10802e-35	PCSK1N	protein_coding
ENSG00000160014	23738.7	24158.2	22819.6	11144.1	11431.6	11332.8	17437.5	-1.06037	2.31014e-194	4.35698e-192	CALM3	protein_coding
ENSG00000196937	1197.08	1346.77	1279.37	591.697	622.62	618.154	942.613	-1.06039	1.17046e-47	2.68057e-46	FAM3C	protein_coding
ENSG00000158158	1343.71	1457.57	1363.32	670.177	651.579	674.442	1026.8	-1.06042	9.23038e-54	2.48175e-52	CNNM4	protein_coding
ENSG00000101400	1181.4	1243.01	1141.98	577.24	602.969	527.693	879.05	-1.06234	1.09852e-44	2.33447e-43	SNTA1	protein_coding
ENSG00000163406	103.292	60.4383	73.4609	45.4357	38.2673	30.1539	58.508	-1.06278	0.000128606	0.000433077	SLC15A2	protein_coding
ENSG00000286379	29.5119	31.2264	24.805	15.4895	9.30827	16.0821	21.0705	-1.06338	0.0120788	0.0303985	AL591845.1	lncRNA
ENSG00000111110	6466.8	7130.71	6354.85	3207.35	3259.96	3071.67	4915.22	-1.06453	6.90818e-100	4.28007e-98	PPM1H	protein_coding
ENSG00000254298	77.4688	81.5916	81.0932	39.2399	42.4044	33.1693	59.1612	-1.06526	2.19793e-05	8.0827e-05	AC008641.1	lncRNA
ENSG00000105516	326.476	356.586	312.924	155.927	138.59	180.923	245.238	-1.06543	1.40548e-15	1.06031e-14	DBP	protein_coding
ENSG00000182551	5115.71	5725.52	5093.61	2549.56	2524.61	2537.95	3924.49	-1.06554	3.98482e-95	2.28149e-93	ADI1	protein_coding
ENSG00000214439	60.8684	45.3287	67.7367	26.8484	34.1303	22.1128	42.8375	-1.06895	0.000510277	0.00160086	FAM185BP	transcribed_unprocessed_pseudogene
ENSG00000273906	221.339	255.855	206.072	104.296	98.254	122.626	168.074	-1.06942	1.75756e-11	1.0533e-10	AC011297.1	lncRNA
ENSG00000076351	2758.44	2860.74	2735.23	1278.4	1331.08	1369.99	2055.65	-1.06966	4.31575e-89	2.25916e-87	SLC46A1	protein_coding
ENSG00000254858	440.834	408.965	436.949	198.265	189.268	225.149	316.572	-1.07035	1.26162e-20	1.18929e-19	MPV17L2	protein_coding
ENSG00000152315	789.444	775.624	780.403	356.257	387.845	371.898	576.912	-1.07166	3.50286e-36	5.80791e-35	KCNK13	protein_coding
ENSG00000160229	206.583	210.527	189.854	103.263	87.9115	97.4975	149.273	-1.07184	2.90548e-11	1.71639e-10	ZNF66	protein_coding
ENSG00000123094	523.837	564.09	539.032	259.19	234.775	279.426	400.058	-1.07196	5.02455e-25	5.65014e-24	RASSF8	protein_coding
ENSG00000242498	280.363	332.41	332.959	167.286	130.316	151.774	232.518	-1.07257	9.74041e-15	7.04971e-14	ARPIN	protein_coding
ENSG00000142686	261.918	245.782	235.647	102.23	125.145	125.641	182.727	-1.07423	5.01745e-13	3.29994e-12	C1orf216	protein_coding
ENSG00000109016	478.647	583.229	405.466	231.309	232.707	232.185	360.59	-1.07459	1.92235e-17	1.59008e-16	DHRS7B	protein_coding
ENSG00000134317	424.234	438.177	461.754	226.146	188.234	214.092	325.44	-1.07488	3.84054e-21	3.70617e-20	GRHL1	protein_coding
ENSG00000225180	34.1232	26.1899	32.4373	17.5547	14.4795	12.0615	22.8077	-1.07568	0.00789333	0.0205923	PVALEF	protein_coding
ENSG00000116852	80.2356	91.6647	83.0013	41.3052	34.1303	45.2308	62.5946	-1.07713	1.22933e-05	4.63777e-05	KIF21B	protein_coding
ENSG00000137960	4785.54	5507.94	4764.47	2385.38	2406.71	2341.95	3698.66	-1.07748	1.20351e-81	5.59239e-80	GIPC2	protein_coding
ENSG00000086619	400.256	481.491	418.823	176.58	210.988	227.159	319.216	-1.0796	1.73638e-18	1.50162e-17	ERO1B	protein_coding
ENSG00000182010	946.226	949.888	996.97	465.716	454.037	448.288	710.187	-1.08062	1.93169e-43	3.9355e-42	RTKN2	protein_coding
ENSG00000152582	189.061	185.344	165.049	82.6104	86.8772	85.436	132.396	-1.08141	2.08911e-10	1.16592e-09	SPEF2	protein_coding
ENSG00000116194	91.3025	105.767	98.2659	45.4357	56.8839	37.1898	72.4741	-1.08241	3.94411e-06	1.55712e-05	ANGPTL1	protein_coding
ENSG00000196227	2909.69	3270.72	2975.64	1406.44	1482.08	1429.29	2245.65	-1.08407	1.04391e-79	4.72247e-78	FAM217B	protein_coding
ENSG00000105486	2283.49	2378.25	2272.52	1137.96	1062.18	1069.46	1700.64	-1.08452	1.65114e-80	7.54932e-79	LIG1	protein_coding
ENSG00000284946	128.192	160.161	166.003	69.1862	75.5004	69.3539	111.399	-1.08499	1.23861e-08	6.06883e-08	AC068831.6	protein_coding
ENSG00000169621	62.7128	54.3944	47.7019	22.7179	22.7536	32.1641	40.4075	-1.08517	0.000467061	0.00147266	APLF	protein_coding
ENSG00000109072	3920.48	4303.2	3946.86	1952.7	1884.41	1897.68	2984.22	-1.08531	7.5476e-99	4.57674e-97	VTN	protein_coding
ENSG00000144647	440.834	502.645	443.628	206.526	229.604	217.108	340.057	-1.08562	3.76533e-22	3.79343e-21	POMGNT2	protein_coding
ENSG00000265185	1126.06	1029.46	1170.6	451.259	527.469	588	815.477	-1.08594	3.96444e-34	6.11473e-33	SNORD3B-1	snoRNA
ENSG00000090612	1473.75	1670.11	1455.86	683.601	778.792	703.59	1127.62	-1.08614	1.30463e-47	2.98518e-46	ZNF268	protein_coding
ENSG00000277149	307.108	304.206	310.062	132.177	146.864	154.79	225.868	-1.08629	1.71235e-16	1.35227e-15	TYW1B	protein_coding
ENSG00000091651	1446.08	1352.81	1465.4	651.59	671.23	685.498	1045.44	-1.08655	9.72628e-57	2.76584e-55	ORC6	protein_coding
ENSG00000167325	2833.15	3121.64	2762.89	1388.89	1395.21	1319.73	2136.92	-1.08676	1.971e-76	8.30149e-75	RRM1	protein_coding
ENSG00000151233	3350.53	3602.12	3439.31	1629.49	1674.45	1588.1	2547.33	-1.08681	5.11862e-100	3.18671e-98	GXYLT1	protein_coding
ENSG00000121152	1425.79	1362.88	1421.52	660.883	687.778	633.231	1032.01	-1.08748	2.02914e-57	5.88107e-56	NCAPH	protein_coding
ENSG00000183763	452.824	496.601	454.122	243.701	199.611	216.103	343.827	-1.08933	4.06324e-22	4.08554e-21	TRAIP	protein_coding
ENSG00000154265	2894.01	3010.83	2994.73	1390.95	1370.38	1420.25	2180.19	-1.08944	3.02318e-100	1.89133e-98	ABCA5	protein_coding
ENSG00000184160	245.318	273.987	293.844	115.655	142.727	123.631	199.193	-1.08962	7.66988e-14	5.29562e-13	ADRA2C	protein_coding
ENSG00000168078	1199.84	1263.16	1067.57	609.252	534.709	513.621	864.692	-1.09083	5.12344e-38	8.95206e-37	PBK	protein_coding
ENSG00000233392	166.005	184.337	186.037	74.3494	79.6374	97.4975	131.311	-1.09118	4.51261e-10	2.46012e-09	AC104809.2	lncRNA
ENSG00000135424	121.737	95.6939	96.3578	48.5336	45.5071	53.2718	76.8502	-1.09179	1.41413e-06	5.83344e-06	ITGA7	protein_coding
ENSG00000160957	2922.6	2949.39	2873.56	1372.37	1390.04	1336.82	2140.8	-1.09325	1.40459e-101	8.98449e-100	RECQL4	protein_coding
ENSG00000116035	102.369	118.862	122.117	48.5336	56.8839	55.2821	84.008	-1.09429	3.09641e-07	1.35719e-06	VAX2	protein_coding
ENSG00000276216	26.7452	35.2556	34.3454	14.4568	16.548	14.0718	23.5705	-1.09464	0.00585258	0.0156831	AC245014.3	lncRNA
ENSG00000087448	954.526	963.99	899.658	440.933	413.701	464.37	689.53	-1.09487	4.10224e-41	7.79426e-40	KLHL42	protein_coding
ENSG00000014138	128.192	134.979	154.554	68.1536	62.0552	65.3334	102.211	-1.0949	1.79593e-08	8.70312e-08	POLA2	protein_coding
ENSG00000154263	83.9245	103.752	92.5417	48.5336	37.2331	45.2308	68.536	-1.09536	4.16713e-06	1.6429e-05	ABCA10	protein_coding
ENSG00000164985	1625.92	1643.92	1538.86	735.233	747.765	766.913	1176.44	-1.09556	2.98936e-64	1.00363e-62	PSIP1	protein_coding
ENSG00000112312	2445.8	2522.29	2404.18	1100.78	1166.64	1181.03	1803.45	-1.09589	1.78439e-85	8.83581e-84	GMNN	protein_coding
ENSG00000267980	105.136	83.6062	86.8175	47.501	39.3016	42.2154	67.4297	-1.09629	4.79024e-06	1.87874e-05	AC007292.1	lncRNA
ENSG00000171433	31.3564	26.1899	25.759	18.5873	12.411	8.04103	20.3908	-1.09695	0.0124258	0.0311983	GLOD5	protein_coding
ENSG00000273162	86.6913	112.818	103.036	45.4357	47.5756	48.2462	73.9672	-1.09704	1.64706e-06	6.74442e-06	AL133215.2	lncRNA
ENSG00000130054	630.817	633.594	600.09	278.81	276.145	315.611	455.845	-1.09816	1.32153e-29	1.74459e-28	FAM155B	protein_coding
ENSG00000166173	24.9007	22.1607	29.5752	14.4568	7.23977	14.0718	18.7342	-1.09897	0.0154632	0.0380499	LARP6	protein_coding
ENSG00000129810	622.517	656.762	700.264	314.952	318.55	289.477	483.754	-1.10095	1.15895e-30	1.59053e-29	SGO1	protein_coding
ENSG00000153162	63.6351	52.3798	48.6559	26.8484	26.8906	23.118	40.2546	-1.10117	0.000330895	0.00106054	BMP6	protein_coding
ENSG00000163808	1168.49	1347.77	1244.07	600.991	578.147	572.924	918.731	-1.10125	6.87796e-48	1.58651e-46	KIF15	protein_coding
ENSG00000186106	1150.04	1270.21	1146.75	550.392	552.291	557.847	871.256	-1.10249	3.46018e-49	8.31804e-48	ANKRD46	protein_coding
ENSG00000131470	749.787	600.353	655.424	314.952	296.83	322.646	489.999	-1.10267	4.0301e-27	4.89915e-26	PSMC3IP	protein_coding
ENSG00000135637	1859.25	1956.18	1827.94	851.92	899.8	873.457	1378.09	-1.1039	4.86005e-72	1.86897e-70	CCDC142	protein_coding
ENSG00000146707	97.7583	105.767	93.4957	39.2399	45.5071	53.2718	72.5066	-1.10406	1.66244e-06	6.80199e-06	POMZP3	protein_coding
ENSG00000197937	455.59	467.389	490.376	228.211	206.851	222.134	345.092	-1.10453	2.54371e-24	2.79547e-23	ZNF347	protein_coding
ENSG00000128791	1152.81	1401.16	1096.19	581.371	549.188	565.888	891.101	-1.10469	9.71595e-36	1.58836e-34	TWSG1	protein_coding
ENSG00000287080	8933.81	8178.3	8407.94	4045.84	4034.62	3773.25	6228.96	-1.10653	3.64322e-127	3.41054e-125	H3C3	protein_coding
ENSG00000165501	427.923	440.192	424.547	184.841	204.782	210.072	315.393	-1.10754	1.10569e-22	1.1445e-21	LRR1	protein_coding
ENSG00000150456	531.215	518.762	507.548	236.472	245.118	241.231	380.058	-1.10766	3.08307e-27	3.76575e-26	EEF1AKMT1	protein_coding
ENSG00000095932	4844.57	5217.84	4622.31	2306.9	2320.86	2183.14	3582.6	-1.10831	1.62969e-98	9.78961e-97	SMIM24	protein_coding
ENSG00000203876	36.8899	37.2703	36.2534	22.7179	12.411	16.0821	26.9374	-1.10858	0.0032593	0.00908806	ADD3-AS1	lncRNA
ENSG00000184985	34.1232	32.2337	28.6211	13.4242	17.5823	13.0667	23.1752	-1.10876	0.00557699	0.0149963	SORCS2	protein_coding
ENSG00000086061	7785.62	8367.68	7921.38	3614.21	3675.73	3867.74	5872.06	-1.10924	2.95585e-137	3.0946e-135	DNAJA1	protein_coding
ENSG00000168779	33.2009	18.1315	25.759	8.26104	13.4453	14.0718	18.8116	-1.11003	0.0157908	0.0387705	SHOX2	protein_coding
ENSG00000091157	874.291	924.705	827.151	413.052	394.05	408.082	640.222	-1.11134	7.65732e-40	1.41201e-38	WDR7	protein_coding
ENSG00000136305	1101.16	1196.68	1049.44	525.609	481.962	539.754	815.768	-1.11251	5.49745e-44	1.13901e-42	CIDEB	protein_coding
ENSG00000087903	87.6135	109.796	77.2771	30.9789	48.6099	47.2411	66.9194	-1.11267	1.16068e-05	4.38978e-05	RFX2	protein_coding
ENSG00000118655	507.236	471.418	443.628	209.624	239.947	208.062	346.652	-1.11352	3.47178e-23	3.65864e-22	DCLRE1B	protein_coding
ENSG00000090889	1924.73	2181.82	1974.86	976.868	954.615	877.478	1481.73	-1.11417	2.79206e-62	8.98573e-61	KIF4A	protein_coding
ENSG00000009950	6820.94	6672.38	6937.76	3057.62	3102.76	3274.71	4977.7	-1.1146	4.27278e-147	4.95914e-145	MLXIPL	protein_coding
ENSG00000112406	161.393	189.373	159.324	85.7083	61.0209	88.4514	124.212	-1.11514	2.09669e-09	1.08866e-08	HECA	protein_coding
ENSG00000214189	99.6028	108.789	93.4957	47.501	38.2673	53.2718	73.4879	-1.1168	1.25471e-06	5.20259e-06	ZNF788P	transcribed_unprocessed_pseudogene
ENSG00000126005	948.993	1018.38	947.36	461.586	439.557	442.257	709.689	-1.11712	6.86377e-45	1.47204e-43	MMP24OS	protein_coding
ENSG00000137338	354.143	411.987	380.661	167.286	185.131	175.898	279.184	-1.11727	6.29234e-20	5.76835e-19	PGBD1	protein_coding
ENSG00000232859	28.5897	22.1607	24.805	10.3263	14.4795	10.0513	18.4021	-1.11876	0.0130019	0.0324985	LYRM9	protein_coding
ENSG00000033170	971.127	1040.55	963.578	435.77	463.345	470.4	724.128	-1.11878	5.22397e-45	1.12412e-43	FUT8	protein_coding
ENSG00000080839	2334.21	2398.39	2385.1	1084.26	1094.24	1097.6	1732.3	-1.11929	1.86017e-93	1.035e-91	RBL1	protein_coding
ENSG00000205143	21.2117	26.1899	30.5292	14.4568	10.3425	11.0564	18.9644	-1.11944	0.0120572	0.0303502	ARID3C	protein_coding
ENSG00000106853	343.998	313.272	286.211	133.209	159.275	141.723	229.615	-1.1202	2.41235e-16	1.88937e-15	PTGR1	protein_coding
ENSG00000255173	39.6567	53.3871	36.2534	21.6852	17.5823	20.1026	31.4446	-1.12045	0.00140256	0.00414658	AP003068.3	lncRNA
ENSG00000158008	42.4234	28.2045	31.4833	18.5873	9.30827	19.0975	24.8507	-1.12052	0.00564233	0.0151561	EXTL1	protein_coding
ENSG00000187741	2680.05	2707.63	2692.3	1260.84	1217.32	1237.31	1965.91	-1.12076	3.40731e-102	2.21821e-100	FANCA	protein_coding
ENSG00000163508	81.1578	83.6062	111.622	45.4357	44.4729	37.1898	67.2475	-1.12167	5.11469e-06	2.00109e-05	EOMES	protein_coding
ENSG00000001617	1344.64	1420.3	1324.2	599.958	651.579	627.2	994.646	-1.12173	1.0348e-57	3.02997e-56	SEMA3F	protein_coding
ENSG00000274964	38.7344	31.2264	43.8858	23.7505	18.6165	10.0513	27.7108	-1.12297	0.00364024	0.0100845	AC026356.1	lncRNA
ENSG00000185404	254.54	295.14	214.659	125.981	123.076	101.518	185.819	-1.12422	1.73349e-12	1.10223e-11	SP140L	protein_coding
ENSG00000138658	588.394	609.419	626.803	264.353	286.488	285.457	443.486	-1.12521	3.27658e-31	4.59259e-30	ZGRF1	protein_coding
ENSG00000140675	210.272	237.724	208.934	90.8714	93.0827	116.595	159.58	-1.12631	2.90519e-12	1.82285e-11	SLC5A2	protein_coding
ENSG00000162063	2657	2847.65	2570.18	1246.38	1236.97	1212.19	1961.73	-1.12742	2.88806e-87	1.47567e-85	CCNF	protein_coding
ENSG00000184602	367.055	349.535	381.615	161.09	166.515	174.892	266.784	-1.12804	2.45274e-20	2.27862e-19	SNN	protein_coding
ENSG00000250771	101.447	104.76	93.4957	38.2073	45.5071	53.2718	72.7815	-1.12811	1.02456e-06	4.28432e-06	AC106865.1	transcribed_unprocessed_pseudogene
ENSG00000279968	49.8014	41.2995	47.7019	17.5547	26.8906	19.0975	33.7242	-1.12922	0.000812208	0.00247601	CCDC28A-AS1	lncRNA
ENSG00000178999	1472.83	1522.04	1439.64	714.58	659.853	652.329	1076.88	-1.12958	5.1186e-62	1.63502e-60	AURKB	protein_coding
ENSG00000251141	52.5681	37.2703	60.1044	24.7831	21.7193	22.1128	36.4263	-1.1302	0.000619041	0.00192139	MRPS30-DT	lncRNA
ENSG00000138160	4612.16	5084.87	4578.43	2225.32	2263.98	2028.35	3465.52	-1.13107	3.65369e-92	1.98975e-90	KIF11	protein_coding
ENSG00000109805	3401.25	3553.77	3354.4	1578.89	1586.54	1538.85	2502.28	-1.13181	4.02134e-113	2.99847e-111	NCAPG	protein_coding
ENSG00000165480	665.863	672.879	647.792	293.267	331.995	281.436	482.205	-1.13191	2.1651e-32	3.16078e-31	SKA3	protein_coding
ENSG00000157510	38.7344	32.2337	34.3454	17.5547	12.411	18.0923	25.5619	-1.13208	0.00313346	0.00876001	AFAP1L1	protein_coding
ENSG00000213976	58.1016	52.3798	68.6907	22.7179	21.7193	37.1898	43.4665	-1.13268	0.000233099	0.000761267	AC010615.1	unprocessed_pseudogene
ENSG00000172915	188.139	193.402	215.613	92.9367	84.8087	94.4821	144.897	-1.13296	5.32134e-12	3.28818e-11	NBEA	protein_coding
ENSG00000280351	168.771	196.424	178.405	79.5125	76.5347	91.4667	131.852	-1.13334	6.04538e-11	3.49874e-10	AC127496.7	TEC
ENSG00000213901	70.0908	88.6428	63.9206	36.1421	32.0618	33.1693	54.0045	-1.13344	2.60702e-05	9.52292e-05	SLC23A3	protein_coding
ENSG00000148180	6050.87	6795.27	6111.57	2873.81	2876.26	2888.74	4599.42	-1.13363	1.69465e-114	1.28985e-112	GSN	protein_coding
ENSG00000198885	146.637	173.256	152.646	66.0883	78.6032	70.359	114.598	-1.13481	8.97336e-10	4.79314e-09	ITPRIPL1	protein_coding
ENSG00000272068	117.125	81.5916	108.76	40.2726	46.5414	53.2718	74.5939	-1.13541	1.65954e-06	6.79227e-06	AL365181.2	lncRNA
ENSG00000164109	1636.07	1794.01	1661.93	772.407	826.368	718.667	1234.91	-1.13565	1.36434e-60	4.24701e-59	MAD2L1	protein_coding
ENSG00000197020	593.928	667.843	629.665	259.19	298.899	301.539	458.511	-1.1368	4.88576e-30	6.54411e-29	ZNF100	protein_coding
ENSG00000078900	747.021	664.821	707.896	347.996	328.892	287.467	514.016	-1.1374	6.99591e-32	1.00193e-30	TP73	protein_coding
ENSG00000231822	31.3564	40.2922	27.6671	15.4895	16.548	13.0667	24.07	-1.13764	0.00421981	0.0115874	SMC3P1	processed_pseudogene
ENSG00000198342	305.264	320.323	262.36	135.275	136.521	131.672	215.236	-1.1377	3.07847e-16	2.39571e-15	ZNF442	protein_coding
ENSG00000223361	51.6459	71.5186	50.564	20.6526	29.9933	28.1436	42.0863	-1.13808	0.000235602	0.000769149	FTH1P10	transcribed_processed_pseudogene
ENSG00000197903	3965.67	3756.24	3855.27	1757.54	1765.47	1726.81	2804.5	-1.14119	4.89738e-125	4.45454e-123	H2BC12	protein_coding
ENSG00000175329	34.1232	30.2191	48.6559	17.5547	21.7193	12.0615	27.389	-1.14125	0.00313448	0.00876192	ISX	protein_coding
ENSG00000275395	1915.51	2060.94	1856.56	936.596	832.573	874.462	1412.77	-1.14142	4.3118e-67	1.5192e-65	FCGBP	protein_coding
ENSG00000130768	118.97	130.95	111.622	44.4031	64.1237	55.2821	87.5585	-1.14142	9.88458e-08	4.52103e-07	SMPDL3B	protein_coding
ENSG00000100100	168.771	190.38	188.9	95.002	89.98	63.3231	132.726	-1.14301	2.4876e-10	1.37961e-09	PIK3IP1	protein_coding
ENSG00000171132	381.811	405.944	410.236	186.906	178.926	175.898	289.953	-1.1448	1.49044e-22	1.53225e-21	PRKCE	protein_coding
ENSG00000145386	4355.78	4790.74	4254.06	2060.1	2005.42	1988.15	3242.37	-1.14619	7.65941e-104	5.08974e-102	CCNA2	protein_coding
ENSG00000196517	846.623	834.048	786.127	375.877	355.783	381.949	596.735	-1.14724	6.09889e-41	1.15366e-39	SLC6A9	protein_coding
ENSG00000084110	57.1794	65.4748	54.3802	18.5873	32.0618	29.1487	42.8054	-1.14808	0.000164448	0.00054674	HAL	protein_coding
ENSG00000188163	68.2463	31.2264	54.3802	22.7179	22.7536	24.1231	37.2412	-1.14823	0.000909583	0.00275713	FAM166A	protein_coding
ENSG00000226180	93.147	84.6136	99.22	35.1094	50.6784	39.2	66.9947	-1.14915	2.17058e-06	8.7913e-06	AC010536.1	lncRNA
ENSG00000278637	285.897	253.841	249.004	116.687	137.556	101.518	190.75	-1.15016	2.46597e-14	1.75038e-13	H4C1	protein_coding
ENSG00000272142	306.186	273.987	313.879	135.275	148.932	118.605	216.144	-1.1517	1.74799e-16	1.37957e-15	LYRM4-AS1	lncRNA
ENSG00000179348	551.504	532.864	527.583	235.44	231.673	257.313	389.396	-1.15366	3.28819e-29	4.29659e-28	GATA2	protein_coding
ENSG00000231607	478.647	466.382	488.467	242.668	213.056	188.964	346.364	-1.15373	2.20405e-24	2.42634e-23	DLEU2	lncRNA
ENSG00000285513	69.1686	35.2556	63.9206	24.7831	26.8906	24.1231	40.6903	-1.155	0.000438531	0.00138714	AP006216.3	lncRNA
ENSG00000134256	49.8014	62.4529	36.2534	24.7831	22.7536	19.0975	35.857	-1.15517	0.000631457	0.00195709	CD101	protein_coding
ENSG00000186115	1010.78	1049.61	1001.74	448.161	448.866	477.436	739.433	-1.15519	3.11053e-50	7.7087e-49	CYP4F2	protein_coding
ENSG00000153094	1625.92	1660.04	1618.05	755.885	705.36	739.775	1184.17	-1.15562	4.74627e-73	1.86721e-71	BCL2L11	protein_coding
ENSG00000138092	1686.79	1713.42	1762.11	782.734	749.833	784.001	1246.48	-1.15589	5.66404e-76	2.35466e-74	CENPO	protein_coding
ENSG00000138376	1186.93	1242.01	1104.78	514.25	568.839	502.565	853.228	-1.1561	4.57019e-49	1.0925e-47	BARD1	protein_coding
ENSG00000075218	1584.42	1552.26	1547.45	687.732	706.394	706.606	1130.81	-1.15693	1.57489e-72	6.1021e-71	GTSE1	protein_coding
ENSG00000115271	130.959	133.971	127.841	59.8925	54.8154	61.3129	94.7988	-1.15743	6.11601e-09	3.06997e-08	GCA	protein_coding
ENSG00000198176	3937.08	4314.28	3897.25	1788.52	1869.93	1785.11	2932.03	-1.15795	9.27812e-106	6.26273e-104	TFDP1	protein_coding
ENSG00000272217	57.1794	50.3652	59.1504	25.8158	23.7878	25.1282	40.2378	-1.15826	0.000139569	0.000468212	AL645940.1	lncRNA
ENSG00000174028	132.804	65.4748	109.714	50.5989	43.4386	44.2257	74.376	-1.15878	9.53436e-06	3.63436e-05	FAM3C2	processed_pseudogene
ENSG00000186185	2680.97	2496.1	2574.95	1191.66	1218.35	1062.42	1870.74	-1.15919	9.78916e-81	4.48379e-79	KIF18B	protein_coding
ENSG00000132780	4983.83	5038.54	4932.38	2297.6	2224.68	2160.02	3606.17	-1.16226	2.90023e-148	3.41243e-146	NASP	protein_coding
ENSG00000159714	49.8014	48.3506	43.8858	20.6526	19.6508	23.118	34.2432	-1.16266	0.000412546	0.00130898	ZDHHC1	protein_coding
ENSG00000008277	777.455	796.778	859.588	356.257	364.057	365.867	586.667	-1.16385	6.66581e-41	1.25997e-39	ADAM22	protein_coding
ENSG00000237649	2684.66	2684.47	2550.14	1192.69	1229.73	1111.67	1908.89	-1.16426	1.18392e-92	6.53066e-91	KIFC1	protein_coding
ENSG00000278873	35.0454	18.1315	31.4833	8.26104	15.5138	14.0718	20.4178	-1.16457	0.00970972	0.0248805	PRO1804	TEC
ENSG00000113721	23.0562	36.263	25.759	11.3589	11.3768	15.0769	20.4818	-1.16547	0.00736787	0.0193375	PDGFRB	protein_coding
ENSG00000137261	36.8899	28.2045	38.1615	17.5547	11.3768	17.0872	24.8791	-1.16687	0.00301598	0.00845907	KIAA0319	protein_coding
ENSG00000160606	200.128	178.293	198.44	83.643	82.7402	90.4616	138.951	-1.16771	2.74954e-12	1.72857e-11	TLCD1	protein_coding
ENSG00000273066	1909.05	1995.47	1847.02	898.388	891.526	769.929	1385.23	-1.16812	3.79877e-66	1.32031e-64	AL355987.4	lncRNA
ENSG00000165215	105.136	147.066	121.163	60.9252	46.5414	58.2975	89.8549	-1.1691	7.68828e-08	3.54728e-07	CLDN3	protein_coding
ENSG00000120802	8469	9656.02	8626.41	3977.69	3972.56	3931.06	6438.79	-1.17074	2.86628e-123	2.4922e-121	TMPO	protein_coding
ENSG00000172244	234.251	268.95	262.36	112.557	110.665	116.595	184.23	-1.17076	1.52867e-15	1.1502e-14	C5orf34	protein_coding
ENSG00000248727	126.348	127.928	144.06	56.7947	48.6099	71.3642	95.8507	-1.17078	1.44883e-08	7.07183e-08	LINC01948	lncRNA
ENSG00000114446	109.747	104.76	94.4498	34.0768	45.5071	57.2924	74.3055	-1.17311	7.08173e-07	3.00391e-06	IFT57	protein_coding
ENSG00000221829	863.224	929.742	803.3	392.399	383.708	374.913	624.548	-1.17318	4.01892e-41	7.64728e-40	FANCG	protein_coding
ENSG00000174827	1764.26	1909.85	1964.36	803.386	812.922	882.503	1356.21	-1.17353	6.62728e-70	2.4565e-68	PDZK1	protein_coding
ENSG00000186529	3405.86	3319.07	3422.13	1442.58	1488.29	1564.99	2440.49	-1.17431	8.39573e-117	6.69881e-115	CYP4F3	protein_coding
ENSG00000206337	81.1578	81.5916	80.1392	41.3052	37.2331	29.1487	58.4293	-1.17467	4.50351e-06	1.76899e-05	HCP5	lncRNA
ENSG00000187790	650.185	732.31	651.608	312.887	303.036	284.452	489.08	-1.17541	3.4242e-34	5.28783e-33	FANCM	protein_coding
ENSG00000261587	23.9784	20.1461	22.8969	8.26104	11.3768	10.0513	16.1184	-1.17584	0.0141293	0.0350331	TMEM249	protein_coding
ENSG00000179520	23.0562	27.1972	19.0808	7.22841	8.27402	15.0769	16.6523	-1.17643	0.0155675	0.0382843	SLC17A8	protein_coding
ENSG00000143126	1563.21	1593.56	1536.96	687.732	674.333	713.642	1128.24	-1.17683	3.61596e-73	1.43132e-71	CELSR2	protein_coding
ENSG00000158869	75.6243	60.4383	72.5069	37.1747	31.0276	24.1231	50.1491	-1.17855	2.78329e-05	0.000101365	FCER1G	protein_coding
ENSG00000028277	31.3564	29.2118	39.1156	10.3263	20.6851	13.0667	23.9603	-1.17883	0.00383252	0.0105954	POU2F2	protein_coding
ENSG00000146263	1719.99	1905.82	1747.8	830.235	789.135	752.842	1290.97	-1.17944	3.69428e-69	1.34218e-67	MMS22L	protein_coding
ENSG00000178996	1375.99	1547.22	1408.16	614.415	663.99	630.216	1040	-1.18182	3.3717e-60	1.03822e-58	SNX18	protein_coding
ENSG00000123219	731.342	690.003	761.322	356.257	269.94	335.713	524.096	-1.18214	1.1988e-31	1.70545e-30	CENPK	protein_coding
ENSG00000164342	26.7452	22.1607	32.4373	11.3589	15.5138	9.04616	19.5437	-1.18239	0.00789417	0.0205925	TLR3	protein_coding
ENSG00000278769	26.7452	25.1826	29.5752	18.5873	11.3768	6.03077	19.583	-1.18264	0.00984176	0.0251862	AC090510.3	lncRNA
ENSG00000142279	694.453	655.755	585.779	266.419	299.933	285.457	464.633	-1.18464	1.28519e-31	1.8243e-30	WTIP	protein_coding
ENSG00000283122	25.8229	15.1096	21.9429	11.3589	7.23977	9.04616	15.0867	-1.18886	0.0188585	0.0456255	HYMAI	lncRNA
ENSG00000090554	46.1124	37.2703	44.8398	19.62	15.5138	21.1077	30.744	-1.18946	0.00070544	0.00217326	FLT3LG	protein_coding
ENSG00000143162	3251.85	3615.21	3200.8	1513.84	1436.58	1462.46	2413.46	-1.18965	3.95937e-95	2.27199e-93	CREG1	protein_coding
ENSG00000131747	13540.4	15332.2	13523.5	6524.16	6253.09	5807.64	10163.5	-1.18977	1.16572e-110	8.30573e-109	TOP2A	protein_coding
ENSG00000198944	513.692	568.12	545.71	243.701	252.358	217.108	390.115	-1.19036	1.9823e-29	2.60082e-28	SOWAHA	protein_coding
ENSG00000207751	33.2009	31.2264	31.4833	12.3916	19.6508	10.0513	23.0007	-1.19049	0.00376084	0.010404	AP000553.1	lncRNA
ENSG00000143434	608.684	625.536	647.792	287.071	280.282	257.313	451.113	-1.19068	1.23614e-34	1.94283e-33	SEMA6C	protein_coding
ENSG00000181191	276.674	304.206	268.085	119.785	131.35	120.615	203.453	-1.19089	2.27536e-17	1.87783e-16	PJA1	protein_coding
ENSG00000235554	23.0562	17.1242	27.6671	11.3589	10.3425	8.04103	16.265	-1.1931	0.0139488	0.034639	AC005822.1	processed_pseudogene
ENSG00000077514	626.206	621.507	632.527	267.451	290.625	264.349	450.444	-1.19326	1.96948e-35	3.18519e-34	POLD3	protein_coding
ENSG00000148229	1680.34	1770.84	1580.84	733.167	740.525	725.703	1205.24	-1.19379	2.94303e-71	1.1167e-69	POLE3	protein_coding
ENSG00000104381	332.931	421.053	333.913	151.797	168.583	154.79	260.511	-1.19385	7.04402e-19	6.1834e-18	GDAP1	protein_coding
ENSG00000276410	2275.19	1703.35	2102.7	946.922	873.943	837.272	1456.56	-1.19468	7.94155e-44	1.63353e-42	H2BC3	protein_coding
ENSG00000163132	1270.86	1326.62	1346.15	570.012	595.729	554.831	944.033	-1.19664	4.88884e-64	1.63493e-62	MSX1	protein_coding
ENSG00000184378	57.1794	62.4529	49.61	27.881	22.7536	23.118	40.4991	-1.1979	9.45445e-05	0.000323428	ACTRT3	protein_coding
ENSG00000224905	23.0562	17.1242	20.9888	9.29367	12.411	5.02565	14.6499	-1.19924	0.0202625	0.0486231	AP001347.1	lncRNA
ENSG00000180998	60.8684	100.73	62.0125	29.9463	28.9591	38.1949	53.4519	-1.19928	3.61114e-05	0.000129655	GPR137C	protein_coding
ENSG00000113889	213.961	244.775	230.877	91.9041	113.768	94.4821	164.961	-1.1997	2.71857e-14	1.92575e-13	KNG1	protein_coding
ENSG00000165244	401.178	387.812	431.225	175.547	167.549	187.959	291.878	-1.20007	6.16964e-24	6.70556e-23	ZNF367	protein_coding
ENSG00000102057	197.361	167.212	202.256	86.7409	86.8772	73.3744	135.637	-1.20022	4.68618e-12	2.9055e-11	KCND1	protein_coding
ENSG00000129173	518.303	554.017	528.537	229.244	232.707	234.195	382.834	-1.20091	2.42749e-31	3.42117e-30	E2F8	protein_coding
ENSG00000165449	1382.45	1425.34	1266.01	633.002	581.25	557.847	974.315	-1.20098	6.94335e-57	1.98326e-55	SLC16A9	protein_coding
ENSG00000105696	406.711	402.922	417.869	184.841	195.474	153.785	293.6	-1.20149	3.17145e-23	3.35023e-22	TMEM59L	protein_coding
ENSG00000164104	4591.87	4716.2	4438.19	2085.91	1993	1894.67	3286.64	-1.20244	1.00817e-128	9.6491e-127	HMGB2	protein_coding
ENSG00000266074	890.891	818.938	793.76	369.682	376.468	340.739	598.413	-1.20452	4.05439e-42	7.92645e-41	BAHCC1	protein_coding
ENSG00000168874	37.8122	31.2264	37.2075	21.6852	13.4453	11.0564	25.4055	-1.20488	0.00227048	0.00649396	ATOH8	protein_coding
ENSG00000196408	123.581	141.023	134.519	53.6968	53.7811	65.3334	95.3224	-1.20591	2.56952e-09	1.32346e-08	NOXO1	protein_coding
ENSG00000120327	48.8791	47.3433	47.7019	17.5547	19.6508	25.1282	34.3763	-1.20598	0.00027531	0.000890954	PCDHB14	protein_coding
ENSG00000151136	2707.72	2760.01	2668.44	1218.5	1159.4	1147.86	1943.66	-1.20643	7.04335e-111	5.06056e-109	BTBD11	protein_coding
ENSG00000136824	2825.77	2977.59	2742.86	1271.17	1232.83	1193.09	2040.55	-1.20881	1.77822e-104	1.1878e-102	SMC2	protein_coding
ENSG00000168792	1314.2	1490.81	1249.79	555.555	571.942	625.19	967.915	-1.20921	6.31081e-51	1.5901e-49	ABHD15	protein_coding
ENSG00000140534	1991.13	2197.94	1941.47	911.812	912.211	827.221	1463.63	-1.20923	1.77758e-72	6.86672e-71	TICRR	protein_coding
ENSG00000108576	2472.55	2661.3	2486.22	1066.71	1073.55	1152.88	1818.87	-1.20982	2.7883e-95	1.60358e-93	SLC6A4	protein_coding
ENSG00000187676	603.15	612.441	541.894	249.896	245.118	264.349	419.475	-1.21018	2.35451e-32	3.42754e-31	B3GLCT	protein_coding
ENSG00000170017	86.6913	110.803	91.5877	37.1747	38.2673	49.2513	68.9626	-1.21028	5.59456e-07	2.39607e-06	ALCAM	protein_coding
ENSG00000232732	33.2009	18.1315	21.9429	13.4242	6.20552	12.0615	17.4944	-1.21169	0.0125338	0.0314296	AC097717.1	lncRNA
ENSG00000132837	503.547	549.988	477.019	211.689	230.638	218.113	365.166	-1.21203	1.06135e-28	1.35779e-27	DMGDH	protein_coding
ENSG00000074181	38.7344	41.2995	31.4833	17.5547	13.4453	17.0872	26.6007	-1.21234	0.00134062	0.00397169	NOTCH3	protein_coding
ENSG00000249669	153.093	136.993	161.232	66.0883	66.1922	62.318	107.653	-1.21471	1.59215e-10	8.95976e-10	CARMN	lncRNA
ENSG00000140368	87.6135	100.73	80.1392	39.2399	28.9591	47.2411	63.9872	-1.21514	1.74387e-06	7.12604e-06	PSTPIP1	protein_coding
ENSG00000221241	30.4342	34.2483	25.759	18.5873	9.30827	11.0564	21.5656	-1.21515	0.00459235	0.0125419	SNORD88A	snoRNA
ENSG00000166483	2384.01	2658.28	2269.66	1066.71	1051.83	1027.24	1742.95	-1.21652	1.64229e-78	7.23792e-77	WEE1	protein_coding
ENSG00000253910	29.5119	31.2264	37.2075	17.5547	19.6508	5.02565	23.3628	-1.21754	0.0052689	0.0142365	PCDHGB2	protein_coding
ENSG00000005884	154.015	163.183	151.692	60.9252	63.0894	77.3949	111.717	-1.21768	8.85725e-11	5.06552e-10	ITGA3	protein_coding
ENSG00000123473	1523.55	1582.47	1472.08	661.916	661.922	643.283	1090.87	-1.21854	4.39039e-74	1.76787e-72	STIL	protein_coding
ENSG00000172671	481.413	500.63	494.192	200.33	201.679	231.18	351.571	-1.22038	5.36269e-29	6.93661e-28	ZFAND4	protein_coding
ENSG00000141682	73.7798	105.767	81.0932	32.0115	44.4729	35.1795	62.0506	-1.22108	2.69408e-06	1.08227e-05	PMAIP1	protein_coding
ENSG00000089280	19396.7	18026.7	18956.7	7924.4	8153.01	8101.34	13426.5	-1.22152	1.28451e-221	3.02273e-219	FUS	protein_coding
ENSG00000088305	808.811	766.558	788.035	329.409	343.372	339.734	562.653	-1.2232	5.3033e-45	1.14023e-43	DNMT3B	protein_coding
ENSG00000077782	3557.11	3788.47	3632.02	1528.29	1598.95	1574.03	2613.15	-1.2232	6.58286e-131	6.46936e-129	FGFR1	protein_coding
ENSG00000144354	1450.7	1415.26	1464.45	633.002	593.661	627.2	1030.71	-1.22401	5.52487e-73	2.15697e-71	CDCA7	protein_coding
ENSG00000155666	652.029	646.689	579.101	272.614	266.837	264.349	446.937	-1.22418	4.23826e-35	6.77752e-34	KDM8	protein_coding
ENSG00000226917	23.0562	15.1096	19.0808	8.26104	6.20552	10.0513	13.6274	-1.2244	0.0206425	0.0494288	LINC01276	lncRNA
ENSG00000170525	5868.26	6075.05	5576.35	2597.06	2512.2	2379.14	4168.01	-1.22628	1.17604e-137	1.23629e-135	PFKFB3	protein_coding
ENSG00000188321	201.972	236.716	240.418	108.426	85.843	95.4873	161.477	-1.22803	2.9506e-14	2.08321e-13	ZNF559	protein_coding
ENSG00000030419	71.0131	59.4309	59.1504	24.7831	34.1303	22.1128	45.1034	-1.22879	3.40163e-05	0.000122545	IKZF2	protein_coding
ENSG00000150672	63.6351	75.5478	88.7255	32.0115	27.9248	37.1898	54.1724	-1.2288	6.64607e-06	2.57006e-05	DLG2	protein_coding
ENSG00000233376	157.704	115.84	122.117	65.0557	51.7126	52.2667	94.116	-1.22905	8.61894e-09	4.27117e-08	AL117382.3	lncRNA
ENSG00000115687	1014.47	1025.44	1046.58	428.541	457.14	428.185	733.392	-1.23226	1.44777e-56	4.08079e-55	PASK	protein_coding
ENSG00000180914	75.6243	62.4529	73.4609	33.0442	26.8906	30.1539	50.2711	-1.2327	8.06677e-06	3.0924e-05	OXTR	protein_coding
ENSG00000170312	4373.3	4692.02	4406.7	1942.38	1969.22	1820.29	3200.65	-1.23285	9.52847e-132	9.40021e-130	CDK1	protein_coding
ENSG00000196376	26.7452	30.2191	20.0348	8.26104	10.3425	14.0718	18.2791	-1.23347	0.00754666	0.0197623	SLC35F1	protein_coding
ENSG00000197332	27.6674	22.1607	24.805	16.5221	6.20552	9.04616	17.7345	-1.23411	0.00968311	0.0248149	AC008543.1	lncRNA
ENSG00000171241	1820.52	2045.83	1808.86	838.496	816.025	753.847	1347.26	-1.23643	3.55689e-71	1.34366e-69	SHCBP1	protein_coding
ENSG00000205359	19.3672	15.1096	20.9888	7.22841	9.30827	7.0359	13.173	-1.23702	0.0204999	0.0491238	SLCO6A1	protein_coding
ENSG00000214433	23.0562	24.1753	22.8969	4.13052	15.5138	10.0513	16.6373	-1.23955	0.0128052	0.0320411	GOLGA2P8	transcribed_unprocessed_pseudogene
ENSG00000101347	6427.14	7115.6	6132.56	2780.87	2771.8	2776.17	4667.36	-1.24	6.67503e-122	5.65065e-120	SAMHD1	protein_coding
ENSG00000127152	126.348	151.096	129.749	71.2515	53.7811	47.2411	96.5777	-1.24099	3.24605e-09	1.66024e-08	BCL11B	protein_coding
ENSG00000115282	2670.83	2707.63	2576.86	1119.37	1142.85	1100.62	1886.36	-1.24225	3.38475e-115	2.62292e-113	TTC31	protein_coding
ENSG00000189423	88.5358	79.577	107.806	37.1747	39.3016	40.2052	65.4334	-1.24231	4.76706e-07	2.05504e-06	USP32P3	transcribed_unprocessed_pseudogene
ENSG00000166984	21.2117	24.1753	15.2646	11.3589	6.20552	8.04103	14.3762	-1.24307	0.0168974	0.0412125	TCP10L2	protein_coding
ENSG00000199121	48.8791	39.2849	35.2994	13.4242	19.6508	19.0975	29.2726	-1.24337	0.000673105	0.00207813	MIR26B	miRNA
ENSG00000250286	93.147	90.6574	87.7715	33.0442	46.5414	35.1795	64.3902	-1.24342	4.49604e-07	1.94311e-06	AC021491.2	lncRNA
ENSG00000256673	88.5358	62.4529	76.323	27.881	27.9248	40.2052	53.8871	-1.24375	7.67629e-06	2.94888e-05	AC141557.1	unprocessed_pseudogene
ENSG00000267396	175.227	166.205	166.003	74.3494	72.3977	67.3436	120.254	-1.24571	3.00143e-12	1.88094e-11	AC090236.1	lncRNA
ENSG00000167780	1719.07	1888.7	1703.91	754.853	761.21	721.683	1258.24	-1.24685	9.9951e-78	4.32335e-76	SOAT2	protein_coding
ENSG00000067141	907.492	940.822	883.439	360.388	393.016	397.026	647.03	-1.24722	1.8002e-50	4.47868e-49	NEO1	protein_coding
ENSG00000166450	1242.27	1311.51	1176.33	559.686	505.749	505.58	883.52	-1.24738	1.84028e-59	5.58619e-58	PRTG	protein_coding
ENSG00000207547	19.3672	25.1826	38.1615	14.4568	9.30827	11.0564	19.5888	-1.24763	0.00652317	0.0173137	MIR25	miRNA
ENSG00000145920	8308.53	8409.98	8285.82	3310.61	3465.78	3752.15	5922.15	-1.24769	1.42815e-158	1.94851e-156	CPLX2	protein_coding
ENSG00000286931	21.2117	23.168	19.0808	10.3263	10.3425	6.03077	15.0267	-1.25057	0.0128869	0.0322267	AL136419.3	lncRNA
ENSG00000246350	54.4126	42.3068	54.3802	17.5547	23.7878	22.1128	35.7592	-1.25308	0.000142689	0.000478176	AL049543.1	lncRNA
ENSG00000230330	69.1686	59.4309	54.3802	21.6852	31.0276	24.1231	43.3026	-1.25314	3.19193e-05	0.000115444	HMGN2P3	processed_pseudogene
ENSG00000135638	369.821	323.345	331.051	153.862	117.905	157.805	242.298	-1.25356	8.2184e-20	7.48852e-19	EMX1	protein_coding
ENSG00000260105	311.72	317.301	295.752	127.014	134.453	125.641	218.647	-1.25638	9.00424e-21	8.52875e-20	AOC4P	transcribed_unprocessed_pseudogene
ENSG00000105866	639.118	661.799	622.033	282.941	263.734	257.313	454.49	-1.25808	1.03293e-38	1.84247e-37	SP4	protein_coding
ENSG00000146700	1305.9	1509.95	1250.74	541.098	534.709	623.18	960.93	-1.25817	8.89076e-50	2.1657e-48	SSC4D	protein_coding
ENSG00000246695	121.737	111.811	119.255	44.4031	56.8839	46.2359	83.3875	-1.25894	5.78515e-09	2.90959e-08	RASSF8-AS1	lncRNA
ENSG00000137103	424.234	418.031	390.202	166.253	168.583	179.918	291.204	-1.25929	1.92907e-26	2.28548e-25	TMEM8B	protein_coding
ENSG00000285417	403.945	401.914	405.466	156.96	172.72	175.898	286.15	-1.26034	2.19164e-26	2.59297e-25	BX571818.1	transcribed_unitary_pseudogene
ENSG00000170537	593.005	630.572	620.125	231.309	277.18	260.328	435.42	-1.26151	8.25709e-36	1.35245e-34	TMC7	protein_coding
ENSG00000113578	29.5119	40.2922	33.3913	15.4895	10.3425	17.0872	24.3524	-1.26224	0.00163104	0.00477202	FGF1	protein_coding
ENSG00000103995	866.913	930.749	903.474	367.616	391.982	365.867	637.767	-1.26283	1.75456e-51	4.49595e-50	CEP152	protein_coding
ENSG00000101096	1487.59	1450.52	1382.4	615.448	602.969	580.965	1019.98	-1.26395	3.15418e-74	1.27209e-72	NFATC2	protein_coding
ENSG00000086570	22.1339	23.168	16.2186	8.26104	8.27402	9.04616	14.517	-1.26488	0.0131274	0.0327834	FAT2	protein_coding
ENSG00000177084	5162.74	5162.43	5093.61	2259.39	2049.89	2100.72	3638.13	-1.26634	2.66648e-157	3.52552e-155	POLE	protein_coding
ENSG00000139194	655.718	615.463	582.917	245.766	273.043	251.282	437.365	-1.26805	2.51276e-36	4.19065e-35	RBP5	protein_coding
ENSG00000147255	578.249	688.996	562.882	235.44	252.358	271.385	431.552	-1.26812	2.70264e-31	3.79642e-30	IGSF1	protein_coding
ENSG00000188229	18918.1	18768.1	18339.5	7969.84	7830.33	7436.95	13210.5	-1.26972	7.28473e-247	2.07615e-244	TUBB4B	protein_coding
ENSG00000102174	53.4904	84.6136	52.4721	26.8484	26.8906	25.1282	44.9072	-1.27012	3.76022e-05	0.000134782	PHEX	protein_coding
ENSG00000196511	23.9784	22.1607	18.1267	6.19578	11.3768	9.04616	15.1474	-1.2719	0.0115124	0.0290786	TPK1	protein_coding
ENSG00000276903	217.65	206.497	214.659	103.263	81.7059	79.4052	150.53	-1.27374	1.10581e-14	7.97635e-14	H2AC16	protein_coding
ENSG00000275185	36.8899	41.2995	33.3913	22.7179	11.3768	12.0615	26.2895	-1.27395	0.00120164	0.00357981	AC130324.3	lncRNA
ENSG00000128578	447.29	485.521	429.317	179.678	184.097	199.016	320.82	-1.27425	1.82669e-28	2.32068e-27	STRIP2	protein_coding
ENSG00000143869	144.793	146.059	162.186	52.6641	67.2264	67.3436	106.712	-1.27435	4.75417e-11	2.77021e-10	GDF7	protein_coding
ENSG00000129028	58.1016	69.504	58.1963	22.7179	24.8221	29.1487	43.7484	-1.27443	1.77604e-05	6.59365e-05	THAP10	protein_coding
ENSG00000136842	26.7452	22.1607	22.8969	13.4242	7.23977	9.04616	16.9188	-1.27474	0.00752537	0.0197146	TMOD1	protein_coding
ENSG00000198934	39.6567	39.2849	44.8398	14.4568	16.548	20.1026	29.1481	-1.27512	0.000414735	0.0013156	MAGEE1	protein_coding
ENSG00000115468	219.495	230.673	214.659	101.198	91.0142	82.4206	156.576	-1.27578	1.35499e-15	1.02343e-14	EFHD1	protein_coding
ENSG00000148730	18887.6	19966.8	18704.9	7881.03	7999.94	7832.97	13545.5	-1.27926	3.25981e-252	9.72257e-250	EIF4EBP2	protein_coding
ENSG00000236039	54.4126	59.4309	55.3342	28.9136	15.5138	25.1282	39.7889	-1.28104	5.46577e-05	0.000192056	AC019117.1	lncRNA
ENSG00000119866	642.807	684.967	663.056	283.973	259.597	274.4	468.133	-1.28283	3.52796e-41	6.72304e-40	BCL11A	protein_coding
ENSG00000286176	42.4234	29.2118	42.9317	15.4895	19.6508	12.0615	26.9615	-1.28322	0.000879896	0.00267124	AC116317.1	lncRNA
ENSG00000272720	28.5897	31.2264	32.4373	15.4895	10.3425	12.0615	21.6912	-1.28341	0.00214971	0.00617402	AL022322.1	lncRNA
ENSG00000176244	495.247	499.623	452.214	205.493	215.125	173.887	340.265	-1.28403	6.41795e-29	8.26408e-28	ACBD7	protein_coding
ENSG00000186318	1283.77	1351.8	1292.72	531.805	549.188	531.713	923.5	-1.28421	3.951e-73	1.56153e-71	BACE1	protein_coding
ENSG00000112576	1002.48	942.837	1012.23	371.747	431.283	411.098	695.28	-1.28474	1.32457e-53	3.5391e-52	CCND3	protein_coding
ENSG00000105427	30.4342	41.2995	25.759	16.5221	8.27402	15.0769	22.8943	-1.28658	0.00241416	0.00686813	CNFN	protein_coding
ENSG00000183242	361.521	328.381	366.351	141.47	148.932	142.728	248.231	-1.28679	9.59683e-24	1.03471e-22	WT1-AS	lncRNA
ENSG00000140564	4437.86	4108.79	4621.36	1644.98	1725.13	2026.34	3094.08	-1.28681	1.64318e-83	7.86333e-82	FURIN	protein_coding
ENSG00000166845	925.014	927.727	888.209	396.53	368.194	357.826	643.917	-1.2881	9.63727e-54	2.58844e-52	C18orf54	protein_coding
ENSG00000213398	1779.94	1791.99	1743.98	681.536	745.696	747.816	1248.49	-1.28906	2.38282e-89	1.25502e-87	LCAT	protein_coding
ENSG00000213600	11.9892	31.2264	21.9429	8.26104	5.17126	13.0667	15.2763	-1.29015	0.0168028	0.0410117	U73169.1	lncRNA
ENSG00000204653	348.61	340.469	335.821	132.177	152.035	134.687	240.633	-1.2912	2.14236e-23	2.27542e-22	ASPDH	protein_coding
ENSG00000145604	4586.34	5060.7	4457.27	1960.96	1912.33	1886.63	3310.7	-1.29181	8.8169e-127	8.22376e-125	SKP2	protein_coding
ENSG00000158406	4165.79	3520.53	3787.53	1547.91	1580.34	1554.93	2692.84	-1.29317	3.4086e-103	2.24181e-101	H4C8	protein_coding
ENSG00000136982	526.603	598.339	530.445	229.244	228.57	217.108	388.385	-1.29384	5.74118e-34	8.81277e-33	DSCC1	protein_coding
ENSG00000099834	1325.27	1153.36	1212.58	492.565	489.201	523.672	866.109	-1.29427	3.47552e-61	1.09383e-59	CDHR5	protein_coding
ENSG00000279845	21.2117	18.1315	25.759	6.19578	6.20552	14.0718	15.2626	-1.29527	0.0119937	0.030211	AC097372.2	TEC
ENSG00000111247	644.651	647.697	625.849	231.309	298.899	251.282	449.948	-1.29565	4.52195e-36	7.47345e-35	RAD51AP1	protein_coding
ENSG00000058091	165.082	175.271	155.508	69.1862	76.5347	56.2872	116.312	-1.2962	4.43624e-12	2.75586e-11	CDK14	protein_coding
ENSG00000092470	380.888	423.068	429.317	170.384	168.583	161.826	289.011	-1.29987	3.04273e-27	3.72002e-26	WDR76	protein_coding
ENSG00000126215	557.038	568.12	539.986	225.113	250.289	201.026	390.262	-1.30019	6.36441e-34	9.73447e-33	XRCC3	protein_coding
ENSG00000272512	460.202	430.119	428.363	167.286	197.542	170.872	309.064	-1.30027	1.82059e-28	2.31407e-27	AL645608.7	lncRNA
ENSG00000076356	2633.02	2755.98	2590.21	1049.15	1081.83	1105.64	1869.31	-1.30143	2.75359e-120	2.30064e-118	PLXNA2	protein_coding
ENSG00000262877	152.171	168.22	139.29	53.6968	71.3634	61.3129	107.676	-1.30183	2.71784e-11	1.60888e-10	AC110285.2	lncRNA
ENSG00000085999	1482.97	1543.19	1404.34	589.632	626.757	577.949	1037.47	-1.30398	9.10377e-76	3.76025e-74	RAD54L	protein_coding
ENSG00000197472	128.192	144.044	135.473	64.0231	43.4386	57.2924	95.4107	-1.30617	3.03728e-10	1.67504e-09	ZNF695	protein_coding
ENSG00000186205	1432.25	1634.85	1490.21	564.849	661.922	615.139	1066.54	-1.30649	1.02788e-65	3.53895e-64	MTARC1	protein_coding
ENSG00000175183	309.875	350.542	325.327	132.177	134.453	131.672	230.674	-1.30665	7.18591e-23	7.49262e-22	CSRP2	protein_coding
ENSG00000116985	142.026	127.928	132.611	50.5989	58.9524	53.2718	94.2314	-1.30673	1.20987e-10	6.8612e-10	BMP8B	protein_coding
ENSG00000132855	23.0562	32.2337	20.9888	12.3916	12.411	6.03077	17.852	-1.30718	0.00605266	0.0161619	ANGPTL3	protein_coding
ENSG00000281106	28.5897	24.1753	41.0236	11.3589	13.4453	13.0667	21.9433	-1.30944	0.00213344	0.00612866	TMEM272	protein_coding
ENSG00000267169	130.959	116.847	130.703	51.6315	51.7126	49.2513	88.5175	-1.31162	3.35432e-10	1.84394e-09	AC022098.1	lncRNA
ENSG00000151725	638.195	658.777	653.516	268.484	267.871	249.272	456.019	-1.31206	1.55041e-42	3.07088e-41	CENPU	protein_coding
ENSG00000162241	223.184	167.212	204.164	68.1536	96.1855	75.3847	139.047	-1.31234	7.22325e-13	4.70484e-12	SLC25A45	protein_coding
ENSG00000179715	45.1901	50.3652	72.5069	23.7505	22.7536	21.1077	39.279	-1.31394	5.26359e-05	0.000185328	PCED1B	protein_coding
ENSG00000171320	775.61	830.019	726.023	307.724	348.543	281.436	544.892	-1.31434	1.74475e-41	3.36234e-40	ESCO2	protein_coding
ENSG00000104879	75.6243	81.5916	77.2771	25.8158	39.3016	29.1487	54.7932	-1.31483	1.02358e-06	4.28105e-06	CKM	protein_coding
ENSG00000174498	2886.64	3042.06	2863.07	1192.69	1223.52	1116.7	2054.11	-1.31533	6.22532e-122	5.2874e-120	IGDCC3	protein_coding
ENSG00000257696	20.2895	23.168	15.2646	9.29367	7.23977	7.0359	13.7152	-1.31639	0.0127955	0.0320199	AC010203.2	lncRNA
ENSG00000254876	96.836	75.5478	107.806	41.3052	34.1303	37.1898	65.4692	-1.31646	1.61698e-07	7.27386e-07	SUGT1P4-STRA6LP	lncRNA
ENSG00000241884	30.4342	21.1534	32.4373	11.3589	11.3768	11.0564	19.6362	-1.31662	0.00303459	0.0085068	AC114401.1	lncRNA
ENSG00000270276	1138.05	992.195	1079.97	386.204	454.037	445.272	749.289	-1.32072	2.02854e-53	5.3975e-52	H4C15	protein_coding
ENSG00000165556	13.8337	25.1826	20.0348	4.13052	13.4453	6.03077	13.7763	-1.32129	0.0179065	0.0435026	CDX2	protein_coding
ENSG00000255561	55.3349	58.4236	52.4721	15.4895	21.7193	29.1487	38.7647	-1.3223	4.15067e-05	0.000148135	FDXACB1	protein_coding
ENSG00000112118	6985.1	7755.23	6918.68	2826.31	2921.76	2909.85	5052.82	-1.32266	3.74661e-156	4.87819e-154	MCM3	protein_coding
ENSG00000005243	60.8684	67.4894	63.9206	21.6852	31.0276	24.1231	44.8524	-1.32317	7.01384e-06	2.70575e-05	COPZ2	protein_coding
ENSG00000122121	209.35	229.665	209.888	89.8388	84.8087	84.4308	151.33	-1.32413	2.29552e-16	1.80061e-15	XPNPEP2	protein_coding
ENSG00000250397	45.1901	34.2483	41.0236	19.62	12.411	16.0821	28.0959	-1.32571	0.000389907	0.0012416	AP006623.1	lncRNA
ENSG00000187210	239.784	240.746	223.245	108.426	88.9457	83.4257	164.095	-1.32619	7.43519e-17	5.97284e-16	GCNT1	protein_coding
ENSG00000135622	418.7	499.623	458.892	181.743	177.891	188.964	320.969	-1.32676	1.4994e-29	1.97533e-28	SEMA4F	protein_coding
ENSG00000117228	17.5227	20.1461	16.2186	5.16315	6.20552	10.0513	12.5512	-1.32701	0.0166568	0.040694	GBP1	protein_coding
ENSG00000270882	269.296	258.877	231.831	105.328	89.98	107.549	177.144	-1.32702	5.07694e-18	4.31061e-17	H4C14	protein_coding
ENSG00000091106	50.7236	57.4163	51.5181	27.881	19.6508	16.0821	37.212	-1.32836	4.99674e-05	0.000176489	NLRC4	protein_coding
ENSG00000131370	81.1578	71.5186	53.4261	32.0115	34.1303	16.0821	48.0544	-1.32873	1.87517e-05	6.94958e-05	SH3BP5	protein_coding
ENSG00000254837	106.981	119.869	123.071	47.501	43.4386	48.2462	81.5178	-1.32909	1.16617e-09	6.16874e-09	AP001372.2	lncRNA
ENSG00000277157	5276.18	4590.29	4786.41	1983.68	1946.46	1901.7	3414.12	-1.3295	2.85949e-129	2.75737e-127	H4C4	protein_coding
ENSG00000176208	1064.27	1232.94	1129.58	488.434	438.523	435.221	798.162	-1.33052	8.08851e-58	2.37652e-56	ATAD5	protein_coding
ENSG00000119969	4191.62	4364.65	4203.49	1786.45	1634.12	1649.42	2971.62	-1.33151	2.53655e-154	3.18933e-152	HELLS	protein_coding
ENSG00000173258	753.476	748.427	713.62	297.397	278.214	304.554	515.948	-1.33153	1.02719e-47	2.35666e-46	ZNF483	protein_coding
ENSG00000188312	221.339	223.622	255.682	86.7409	92.0485	99.5078	163.157	-1.33165	4.44824e-17	3.61182e-16	CENPP	protein_coding
ENSG00000089692	321.864	331.403	311.016	127.014	132.384	123.631	224.552	-1.332	1.54245e-23	1.64781e-22	LAG3	protein_coding
ENSG00000167741	79.3133	64.4675	49.61	27.881	27.9248	21.1077	45.0507	-1.33239	1.34757e-05	5.06429e-05	GGT6	protein_coding
ENSG00000166508	5591.59	5956.19	5523.88	2235.64	2333.27	2202.24	3973.8	-1.33404	4.08559e-173	6.5909e-171	MCM7	protein_coding
ENSG00000257446	114.359	160.161	133.565	53.6968	46.5414	61.3129	94.9394	-1.33407	4.9293e-10	2.67931e-09	ZNF878	protein_coding
ENSG00000182685	201.972	181.315	179.359	79.5125	68.2607	75.3847	130.967	-1.33465	2.09902e-14	1.4968e-13	BRICD5	protein_coding
ENSG00000167588	3938.92	4140.02	3996.47	1499.38	1612.4	1670.52	2809.62	-1.33596	2.65614e-145	3.0146e-143	GPD1	protein_coding
ENSG00000185010	84.8468	71.5186	76.323	28.9136	33.0961	30.1539	54.142	-1.33737	5.49784e-07	2.35582e-06	F8	protein_coding
ENSG00000213988	236.095	221.607	274.763	107.394	88.9457	93.477	170.38	-1.3383	4.93436e-17	3.99767e-16	ZNF90	protein_coding
ENSG00000274641	6525.82	5545.21	6214.6	2435.97	2484.27	2308.78	4252.44	-1.33918	1.3952e-121	1.1772e-119	H2BC17	protein_coding
ENSG00000182902	54.4126	96.7012	64.8746	28.9136	23.7878	32.1641	50.1423	-1.34359	8.26055e-06	3.16338e-05	SLC25A18	protein_coding
ENSG00000153237	93.147	113.825	97.3119	38.2073	41.3701	40.2052	70.6778	-1.34362	1.21793e-08	5.97205e-08	CCDC148	protein_coding
ENSG00000187997	161.393	182.322	163.141	54.7294	71.3634	73.3744	117.721	-1.34398	7.1998e-13	4.69075e-12	C17orf99	protein_coding
ENSG00000074410	20.2895	22.1607	20.0348	6.19578	9.30827	9.04616	14.5059	-1.34643	0.0084546	0.0219317	CA12	protein_coding
ENSG00000230303	46.1124	32.2337	36.2534	16.5221	18.6165	10.0513	26.6316	-1.34697	0.000569826	0.00177599	AL353743.2	lncRNA
ENSG00000104147	434.379	479.477	401.65	181.743	163.412	170.872	305.255	-1.34946	6.03078e-29	7.77725e-28	OIP5	protein_coding
ENSG00000093009	622.517	587.258	581.009	233.374	223.399	245.251	415.468	-1.35097	1.64763e-40	3.0803e-39	CDC45	protein_coding
ENSG00000231533	17.5227	21.1534	26.7131	7.22841	9.30827	9.04616	15.162	-1.35276	0.0074017	0.0194184	AL391840.1	lncRNA
ENSG00000133119	1049.52	1205.74	1152.48	442.998	450.934	439.241	790.152	-1.35341	1.83509e-63	6.05013e-62	RFC3	protein_coding
ENSG00000184163	40.5789	44.3214	48.6559	12.3916	20.6851	19.0975	30.955	-1.35505	0.000147625	0.000493367	C1QTNF12	protein_coding
ENSG00000163596	151.249	131.957	127.841	41.3052	62.0552	57.2924	95.2832	-1.35567	1.30551e-10	7.39049e-10	ICA1L	protein_coding
ENSG00000100784	144.793	147.066	135.473	60.9252	49.6441	56.2872	99.0315	-1.35645	9.94057e-12	6.06075e-11	RPS6KA5	protein_coding
ENSG00000145362	2788.88	2776.13	2754.31	1130.73	1103.55	1015.18	1928.13	-1.35658	1.58458e-128	1.51095e-126	ANK2	protein_coding
ENSG00000164683	655.718	649.711	615.355	241.635	275.111	233.19	445.12	-1.35731	1.44336e-41	2.78571e-40	HEY1	protein_coding
ENSG00000259529	47.9569	61.4456	40.0696	13.4242	17.5823	27.1385	34.6028	-1.35779	0.000126484	0.000426267	AL136295.5	protein_coding
ENSG00000100297	4024.69	4047.35	3820.92	1551.01	1546.21	1539.86	2755.01	-1.35879	1.36261e-168	2.10548e-166	MCM5	protein_coding
ENSG00000261377	144.793	170.234	132.611	54.7294	65.1579	54.277	103.634	-1.36121	1.21075e-11	7.34353e-11	PDCD6IPP2	transcribed_unprocessed_pseudogene
ENSG00000278828	10647.4	10255.4	9860.94	4030.36	4088.4	3856.68	7123.18	-1.36128	2.076e-219	4.7544e-217	H3C10	protein_coding
ENSG00000273802	6103.44	5856.47	5656.49	2353.36	2260.88	2225.36	4076	-1.36509	1.57723e-186	2.77096e-184	H2BC8	protein_coding
ENSG00000186767	634.506	581.215	522.813	239.57	231.673	204.041	402.303	-1.36517	9.17262e-35	1.44786e-33	SPIN4	protein_coding
ENSG00000287088	47.0346	43.3141	46.7479	17.5547	15.5138	20.1026	31.7113	-1.36604	8.30194e-05	0.000285564	AP001066.1	lncRNA
ENSG00000136492	1839.88	1876.61	1713.45	695.993	727.08	682.483	1255.92	-1.36675	4.4205e-95	2.5253e-93	BRIP1	protein_coding
ENSG00000119698	203.817	205.49	208.934	61.9578	93.0827	84.4308	142.952	-1.36798	3.42173e-15	2.52786e-14	PPP4R4	protein_coding
ENSG00000267030	35.0454	27.1972	27.6671	14.4568	12.411	8.04103	20.8031	-1.36858	0.00167647	0.00489933	AC011498.2	lncRNA
ENSG00000149218	1847.26	2159.66	1825.07	739.363	722.943	794.052	1348.06	-1.36924	4.62165e-76	1.92757e-74	ENDOD1	protein_coding
ENSG00000151117	18.445	22.1607	12.4025	7.22841	7.23977	6.03077	12.2512	-1.36972	0.0153382	0.037764	TMEM86A	protein_coding
ENSG00000198093	316.331	336.44	345.362	130.111	139.624	116.595	230.744	-1.36976	2.146e-24	2.36447e-23	ZNF649	protein_coding
ENSG00000158246	23.9784	38.2776	41.0236	11.3589	11.3768	17.0872	23.8504	-1.37074	0.00102186	0.00307638	TENT5B	protein_coding
ENSG00000155428	85.769	94.6866	95.4038	49.5662	31.0276	26.1334	63.7644	-1.37117	1.70222e-07	7.63989e-07	TRIM74	protein_coding
ENSG00000169814	1779.02	1771.85	1678.15	655.72	660.887	703.59	1208.2	-1.37177	4.83899e-97	2.83379e-95	BTD	protein_coding
ENSG00000204472	18.445	16.1169	23.851	8.26104	10.3425	4.02052	13.5061	-1.37284	0.0118662	0.0299105	AIF1	protein_coding
ENSG00000270441	31.3564	34.2483	35.2994	17.5547	8.27402	13.0667	23.2999	-1.37466	0.00088901	0.002697	AC135506.1	unprocessed_pseudogene
ENSG00000201967	18.445	21.1534	16.2186	8.26104	4.13701	9.04616	12.8769	-1.37697	0.0125202	0.0313985	RN7SKP22	misc_RNA
ENSG00000112294	8809.31	9682.21	8697.01	3373.6	3585.75	3504.88	6275.46	-1.37737	2.0643e-179	3.46073e-177	ALDH5A1	protein_coding
ENSG00000166866	2620.11	2659.28	2520.57	1019.21	981.506	1001.11	1800.3	-1.37753	3.51349e-134	3.59048e-132	MYO1A	protein_coding
ENSG00000189120	47.0346	39.2849	43.8858	13.4242	17.5823	19.0975	30.0515	-1.37796	0.000125459	0.000423035	SP6	protein_coding
ENSG00000172687	89.458	69.504	85.8634	37.1747	28.9591	28.1436	56.5171	-1.37901	2.59621e-07	1.14499e-06	ZNF738	protein_coding
ENSG00000006210	4565.13	4947.88	4770.19	1768.9	1822.35	1897.68	3295.35	-1.37937	6.70796e-168	1.03029e-165	CX3CL1	protein_coding
ENSG00000237037	165.082	154.118	157.416	54.7294	59.9866	68.3488	109.947	-1.38005	3.84723e-13	2.54991e-12	NDUFA6-DT	lncRNA
ENSG00000123080	894.58	896.501	795.668	331.474	353.714	308.575	596.752	-1.38048	1.34163e-51	3.44473e-50	CDKN2C	protein_coding
ENSG00000285816	54.4126	47.3433	55.3342	15.4895	19.6508	25.1282	36.2264	-1.38129	2.98805e-05	0.000108422	AP000944.5	protein_coding
ENSG00000173237	55.3349	66.4821	57.2423	25.8158	20.6851	22.1128	41.2788	-1.38281	6.71198e-06	2.59476e-05	C11orf86	protein_coding
ENSG00000116396	344.921	343.491	359.672	127.014	129.282	144.739	241.52	-1.38545	1.78137e-26	2.11678e-25	KCNC4	protein_coding
ENSG00000196859	17.5227	17.1242	16.2186	8.26104	5.17126	6.03077	11.7214	-1.38646	0.0149635	0.036898	KRT39	protein_coding
ENSG00000225077	49.8014	29.2118	46.7479	15.4895	21.7193	11.0564	29.0044	-1.38665	0.000343819	0.00110017	LINC00337	lncRNA
ENSG00000116774	70.0908	62.4529	79.1852	22.7179	26.8906	31.159	48.7494	-1.39013	1.17921e-06	4.89907e-06	OLFML3	protein_coding
ENSG00000237943	96.836	110.803	101.128	28.9136	45.5071	43.2205	71.0681	-1.39068	8.55577e-09	4.24069e-08	PRKCQ-AS1	lncRNA
ENSG00000179546	38.7344	39.2849	42.9317	10.3263	21.7193	14.0718	27.8447	-1.39179	0.000267238	0.000866212	HTR1D	protein_coding
ENSG00000113368	5693.96	6237.23	5450.42	2298.63	2184.34	2136.9	4000.25	-1.39257	2.18828e-145	2.50578e-143	LMNB1	protein_coding
ENSG00000196247	405.789	462.353	412.144	150.764	145.83	189.969	294.475	-1.39401	7.40852e-28	9.23365e-27	ZNF107	protein_coding
ENSG00000275120	23.9784	35.2556	32.4373	14.4568	9.30827	11.0564	21.0821	-1.39454	0.00132233	0.00392114	AC048382.5	lncRNA
ENSG00000237638	141.104	161.169	155.508	45.4357	64.1237	64.3283	105.278	-1.39508	2.91581e-12	1.82907e-11	LINC02245	lncRNA
ENSG00000133816	1294.84	1374.97	1251.7	484.304	508.852	495.529	901.698	-1.39705	3.16308e-79	1.41347e-77	MICAL2	protein_coding
ENSG00000269404	27.6674	37.2703	32.4373	19.62	9.30827	8.04103	22.3907	-1.39773	0.00133986	0.00396989	SPIB	protein_coding
ENSG00000117400	21.2117	24.1753	11.4485	12.3916	5.17126	4.02052	13.0698	-1.39822	0.0160513	0.0393498	MPL	protein_coding
ENSG00000166311	909.336	926.72	864.358	314.952	356.817	351.795	620.663	-1.39926	1.85631e-58	5.50454e-57	SMPD1	protein_coding
ENSG00000115828	200.128	222.614	207.026	65.0557	91.0142	82.4206	144.71	-1.40007	3.14886e-16	2.44901e-15	QPCT	protein_coding
ENSG00000162062	367.055	417.024	422.639	131.144	180.994	144.739	277.266	-1.40103	6.00751e-26	7.00421e-25	TEDC2	protein_coding
ENSG00000073146	58.1016	55.4017	51.5181	18.5873	22.7536	21.1077	37.9117	-1.40207	1.08526e-05	4.11789e-05	MOV10L1	protein_coding
ENSG00000274600	14.756	21.1534	20.9888	6.19578	6.20552	9.04616	13.0576	-1.40364	0.0101737	0.0259605	RIMBP3B	protein_coding
ENSG00000181544	281.286	291.111	265.223	109.459	94.117	112.574	192.295	-1.4049	9.07446e-22	8.99729e-21	FANCB	protein_coding
ENSG00000266994	21.2117	20.1461	20.9888	5.16315	10.3425	8.04103	14.3156	-1.40509	0.00695237	0.0183352	AC020663.1	lncRNA
ENSG00000140807	28761.2	29622.8	28547.7	11077	10971.4	10762.9	19957.2	-1.40568	0	0	NKD1	protein_coding
ENSG00000198088	131.881	166.205	123.071	65.0557	46.5414	47.2411	96.6659	-1.40598	7.4688e-11	4.29925e-10	NUP62CL	protein_coding
ENSG00000005469	451.901	494.586	489.422	182.776	175.823	182.933	329.574	-1.40626	1.42939e-35	2.32196e-34	CROT	protein_coding
ENSG00000110777	155.86	109.796	148.83	49.5662	42.4044	64.3283	95.1308	-1.4073	2.25371e-10	1.25369e-09	POU2AF1	protein_coding
ENSG00000071054	35758.3	37467.7	35585.6	13783.5	13692.5	13540.1	24971.3	-1.40755	0	0	MAP4K4	protein_coding
ENSG00000166147	474.958	529.842	416.915	184.841	179.96	170.872	326.231	-1.40776	7.74245e-31	1.06943e-29	FBN1	protein_coding
ENSG00000276672	196.439	164.191	207.026	77.4473	62.0552	74.3795	130.256	-1.40895	8.81448e-15	6.40123e-14	AL161891.1	lncRNA
ENSG00000230914	16.6005	16.1169	16.2186	8.26104	4.13701	6.03077	11.2275	-1.40911	0.0161449	0.0395527	AC004840.1	transcribed_unitary_pseudogene
ENSG00000138670	108.825	126.92	124.025	40.2726	53.7811	41.2103	82.5058	-1.41111	2.31007e-10	1.28448e-09	RASGEF1B	protein_coding
ENSG00000102302	40.5789	52.3798	54.3802	22.7179	16.548	16.0821	33.7811	-1.41207	4.24772e-05	0.000151367	FGD1	protein_coding
ENSG00000143494	106.981	111.811	105.898	48.5336	43.4386	30.1539	74.4693	-1.41218	2.12081e-09	1.1003e-08	VASH2	protein_coding
ENSG00000076641	174.305	184.337	178.405	61.9578	74.4662	65.3334	123.134	-1.41232	3.92286e-15	2.88975e-14	PAG1	protein_coding
ENSG00000255145	35.0454	22.1607	35.2994	10.3263	11.3768	13.0667	21.2125	-1.41358	0.00115538	0.00345079	STX17-AS1	lncRNA
ENSG00000184792	678.774	625.536	695.494	241.635	243.049	265.354	458.307	-1.4149	3.56267e-46	7.86424e-45	OSBP2	protein_coding
ENSG00000140795	43.3456	53.3871	53.4261	16.5221	17.5823	22.1128	34.396	-1.41495	2.89183e-05	0.000105139	MYLK3	protein_coding
ENSG00000196787	3079.39	3110.56	2947.02	1182.36	1174.91	1069.46	2093.95	-1.41512	8.78753e-139	9.35271e-137	H2AC11	protein_coding
ENSG00000104738	6340.45	6783.19	6110.61	2432.88	2439.8	2336.92	4407.31	-1.41561	2.86494e-185	4.93193e-183	MCM4	protein_coding
ENSG00000124406	271.141	313.272	293.844	111.524	118.939	98.5026	201.204	-1.4166	1.99799e-22	2.0434e-21	ATP8A1	protein_coding
ENSG00000118271	4440.62	4226.65	4103.32	1515.9	1682.73	1577.05	2924.38	-1.4192	2.16086e-156	2.82786e-154	TTR	protein_coding
ENSG00000165246	854.001	904.559	911.106	350.062	321.653	325.662	611.174	-1.4203	6.68512e-61	2.09369e-59	NLGN4Y	protein_coding
ENSG00000232334	47.0346	68.4967	60.1044	20.6526	20.6851	24.1231	40.1827	-1.42095	7.76745e-06	2.98167e-05	AL683842.1	processed_pseudogene
ENSG00000159259	609.606	657.77	572.423	226.146	231.673	228.164	420.964	-1.42282	3.59319e-43	7.25712e-42	CHAF1B	protein_coding
ENSG00000171848	10913	11260.7	10590.8	4090.25	4131.84	3983.33	7494.97	-1.4246	5.18138e-275	1.68231e-272	RRM2	protein_coding
ENSG00000234996	250.851	293.126	275.717	99.1325	106.528	99.5078	187.477	-1.42475	1.06628e-21	1.05355e-20	AC098934.1	transcribed_processed_pseudogene
ENSG00000138639	19.3672	28.2045	26.7131	12.3916	3.10276	12.0615	16.9734	-1.42654	0.00487611	0.0132576	ARHGAP24	protein_coding
ENSG00000124313	29.5119	17.1242	21.9429	6.19578	6.20552	13.0667	15.6745	-1.42843	0.00571661	0.015338	IQSEC2	protein_coding
ENSG00000249684	54.4126	50.3652	46.7479	19.62	14.4795	22.1128	34.623	-1.42962	2.28652e-05	8.39404e-05	AC106795.2	lncRNA
ENSG00000162383	29.5119	27.1972	34.3454	7.22841	15.5138	11.0564	20.8089	-1.43071	0.00115067	0.00343834	SLC1A7	protein_coding
ENSG00000260729	49.8014	41.2995	52.4721	9.29367	25.8563	18.0923	32.8025	-1.43228	9.48115e-05	0.000324255	AC009690.1	protein_coding
ENSG00000167900	3569.1	3767.32	3480.33	1332.09	1397.28	1278.52	2470.77	-1.43235	7.166e-153	8.83691e-151	TK1	protein_coding
ENSG00000149781	47.9569	44.3214	45.7938	19.62	13.4453	18.0923	31.5383	-1.43237	4.58855e-05	0.000162789	FERMT3	protein_coding
ENSG00000138798	24.9007	31.2264	35.2994	16.5221	7.23977	10.0513	20.8733	-1.43462	0.00128426	0.00381441	EGF	protein_coding
ENSG00000196584	600.383	578.193	637.297	229.244	220.296	222.134	414.591	-1.43515	9.00999e-45	1.92108e-43	XRCC2	protein_coding
ENSG00000196081	317.253	309.242	317.695	111.524	125.145	112.574	215.572	-1.43527	1.20681e-25	1.38872e-24	ZNF724	protein_coding
ENSG00000272505	33.2009	31.2264	35.2994	14.4568	10.3425	12.0615	22.7646	-1.43643	0.000486407	0.0015299	AC104964.3	lncRNA
ENSG00000204248	94.0693	87.6355	98.2659	33.0442	33.0961	37.1898	63.8834	-1.43795	5.96473e-09	2.99697e-08	COL11A2	protein_coding
ENSG00000258741	40.5789	36.263	53.4261	15.4895	14.4795	18.0923	29.7215	-1.43854	9.30453e-05	0.000318597	H2AZ2P1	transcribed_processed_pseudogene
ENSG00000260573	2322.22	2294.64	2356.47	839.528	862.567	865.416	1590.14	-1.44149	6.25539e-139	6.68545e-137	AC007493.1	lncRNA
ENSG00000183196	158.627	151.096	163.141	50.5989	59.9866	63.3231	107.795	-1.4428	7.41381e-14	5.13125e-13	CHST6	protein_coding
ENSG00000282855	18.445	18.1315	16.2186	6.19578	4.13701	9.04616	12.029	-1.44289	0.0114168	0.0288598	AC093591.3	processed_pseudogene
ENSG00000102098	372.588	370.688	358.718	137.34	126.179	141.723	251.206	-1.44289	1.34315e-29	1.77221e-28	SCML2	protein_coding
ENSG00000198203	135.57	138.001	145.014	47.501	55.8496	50.2565	95.3653	-1.44639	1.1515e-12	7.40063e-12	SULT1C2	protein_coding
ENSG00000279347	12.9115	21.1534	21.9429	8.26104	7.23977	5.02565	12.7557	-1.44757	0.00980427	0.0251078	AC021945.1	TEC
ENSG00000234911	23.9784	28.2045	15.2646	8.26104	11.3768	5.02565	15.3518	-1.45265	0.00540332	0.0145721	TEX21P	transcribed_unitary_pseudogene
ENSG00000188763	44.2679	38.2776	32.4373	21.6852	9.30827	11.0564	26.1721	-1.45319	0.000339303	0.0010864	FZD9	protein_coding
ENSG00000280239	53.4904	43.3141	54.3802	15.4895	16.548	23.118	34.39	-1.45424	2.10335e-05	7.7527e-05	AC011498.7	TEC
ENSG00000163909	21.2117	26.1899	25.759	10.3263	9.30827	7.0359	16.6385	-1.45613	0.00258388	0.00732255	HEYL	protein_coding
ENSG00000114113	672.319	701.084	653.516	250.929	257.529	230.175	460.925	-1.45653	5.09773e-50	1.25366e-48	RBP2	protein_coding
ENSG00000160298	365.21	392.849	386.385	133.209	140.658	142.728	260.173	-1.45733	5.23299e-31	7.26332e-30	C21orf58	protein_coding
ENSG00000267374	288.664	258.877	295.752	107.394	95.1512	104.533	191.728	-1.45795	5.06771e-23	5.30125e-22	MIR924HG	lncRNA
ENSG00000215808	18.445	26.1899	25.759	10.3263	6.20552	9.04616	15.9953	-1.45808	0.00341253	0.00948952	LINC01139	lncRNA
ENSG00000167670	2477.16	2413.5	2290.65	865.344	893.594	852.349	1632.1	-1.45966	2.04278e-132	2.0388e-130	CHAF1A	protein_coding
ENSG00000257167	272.985	238.731	273.809	103.263	92.0485	90.4616	178.55	-1.45994	1.68097e-21	1.64694e-20	TMPO-AS1	lncRNA
ENSG00000075340	25.8229	17.1242	16.2186	8.26104	7.23977	6.03077	13.4496	-1.46193	0.00712897	0.0187585	ADD2	protein_coding
ENSG00000109705	12.9115	16.1169	16.2186	6.19578	4.13701	6.03077	10.2684	-1.4652	0.0168314	0.0410737	NKX3-2	protein_coding
ENSG00000228133	28.5897	34.2483	33.3913	9.29367	13.4453	12.0615	21.8383	-1.46608	0.000524559	0.00164325	AC099684.1	lncRNA
ENSG00000110244	7360.46	8467.4	7017.9	2734.4	2750.08	2775.16	5184.23	-1.46757	1.91517e-139	2.07275e-137	APOA4	protein_coding
ENSG00000146350	18.445	20.1461	18.1267	12.3916	3.10276	5.02565	12.873	-1.46778	0.0105596	0.0268677	TBC1D32	protein_coding
ENSG00000004776	11.9892	18.1315	20.9888	3.09789	9.30827	6.03077	11.5911	-1.46953	0.0140962	0.0349645	HSPB6	protein_coding
ENSG00000203814	2252.13	1824.23	2187.61	770.342	783.963	703.59	1420.31	-1.47288	5.03587e-79	2.23865e-77	H2BC18	protein_coding
ENSG00000101003	1374.15	1585.5	1345.19	538	510.921	500.554	975.719	-1.47374	1.50596e-76	6.37422e-75	GINS1	protein_coding
ENSG00000177181	667.707	822.968	654.47	251.962	254.426	265.354	486.148	-1.47374	6.30066e-43	1.26556e-41	RIMKLA	protein_coding
ENSG00000183308	26.7452	27.1972	25.759	12.3916	8.27402	8.04103	18.068	-1.47417	0.00150402	0.00442561	AC005037.1	lncRNA
ENSG00000198074	1625.92	1931	1722.04	574.142	635.031	687.508	1195.94	-1.4759	2.31843e-77	9.9611e-76	AKR1B10	protein_coding
ENSG00000164007	2315.76	2522.29	2284.92	847.789	876.012	835.262	1613.67	-1.47662	1.10712e-125	1.01059e-123	CLDN19	protein_coding
ENSG00000100629	459.279	457.316	420.731	159.025	175.823	144.739	302.819	-1.4801	1.44447e-34	2.2661e-33	CEP128	protein_coding
ENSG00000198237	44.2679	25.1826	7.6323	7.22841	10.3425	10.0513	17.4508	-1.48248	0.00846046	0.0219433	AC131392.1	unprocessed_pseudogene
ENSG00000280023	27.6674	41.2995	28.6211	12.3916	11.3768	11.0564	22.0688	-1.48416	0.000505254	0.00158607	AD000813.1	TEC
ENSG00000115194	110.67	97.7085	98.2659	35.1094	39.3016	35.1795	69.3724	-1.48548	5.04217e-10	2.7395e-09	SLC30A3	protein_coding
ENSG00000134253	46.1124	39.2849	66.7827	26.8484	15.5138	12.0615	34.4339	-1.48659	5.64806e-05	0.000198049	TRIM45	protein_coding
ENSG00000147650	22.1339	18.1315	25.759	11.3589	7.23977	5.02565	14.9415	-1.48661	0.0043172	0.0118384	LRP12	protein_coding
ENSG00000158555	1259.79	1202.72	1162.02	442.998	418.872	431.2	819.6	-1.48717	1.24385e-83	5.98589e-82	GDPD5	protein_coding
ENSG00000132436	406.711	404.936	411.19	145.601	142.727	147.754	276.487	-1.48748	1.76377e-34	2.76026e-33	FIGNL1	protein_coding
ENSG00000278909	1251.49	1097.96	1253.61	496.695	403.358	384.964	814.679	-1.48832	3.41117e-59	1.02816e-57	AC007608.4	TEC
ENSG00000180720	14.756	15.1096	19.0808	7.22841	6.20552	4.02052	11.0668	-1.49001	0.0122333	0.0307571	CHRM4	protein_coding
ENSG00000173825	223.184	232.687	200.348	82.6104	74.4662	76.3898	148.281	-1.49069	3.98198e-19	3.53907e-18	TIGD3	protein_coding
ENSG00000156973	326.476	378.746	325.327	106.361	132.384	127.651	232.824	-1.4908	1.26774e-26	1.51456e-25	PDE6D	protein_coding
ENSG00000204389	4575.27	3906.33	4654.75	1424	1520.35	1728.82	2968.25	-1.49108	1.4381e-97	8.47981e-96	HSPA1A	protein_coding
ENSG00000262904	20.2895	23.168	28.6211	6.19578	13.4453	6.03077	16.2917	-1.49123	0.00314666	0.00879502	TMPOP2	processed_pseudogene
ENSG00000136425	24.9007	30.2191	42.9317	16.5221	10.3425	8.04103	22.1595	-1.49163	0.000727468	0.00223535	CIB2	protein_coding
ENSG00000169174	1115	1217.83	1087.6	417.183	403.358	394.011	772.497	-1.49344	1.91556e-76	8.08125e-75	PCSK9	protein_coding
ENSG00000213366	225.951	197.432	225.153	81.5778	77.5689	71.3642	146.508	-1.49369	6.02799e-19	5.31151e-18	GSTM2	protein_coding
ENSG00000223573	25.8229	22.1607	18.1267	9.29367	2.06851	12.0615	14.9223	-1.49371	0.00611632	0.0163166	TINCR	protein_coding
ENSG00000120057	57.1794	43.3141	41.0236	14.4568	22.7536	13.0667	31.9657	-1.49618	3.79024e-05	0.000135819	SFRP5	protein_coding
ENSG00000269486	106.981	104.76	88.7255	38.2073	31.0276	37.1898	67.8151	-1.49694	9.10379e-10	4.85876e-09	ERVK9-11	lncRNA
ENSG00000184441	260.996	259.884	290.028	110.491	96.1855	80.4103	182.999	-1.49923	5.52653e-22	5.52438e-21	AP001062.1	lncRNA
ENSG00000276368	3649.33	3706.88	3477.47	1322.8	1285.58	1219.22	2443.55	-1.50113	2.94986e-174	4.78886e-172	H2AC14	protein_coding
ENSG00000185507	40.5789	35.2556	37.2075	14.4568	13.4453	12.0615	25.5009	-1.50169	0.000119577	0.000404745	IRF7	protein_coding
ENSG00000240065	214.884	215.563	181.267	65.0557	74.4662	76.3898	137.938	-1.50183	9.85662e-18	8.26217e-17	PSMB9	protein_coding
ENSG00000176654	73.7798	72.5259	80.1392	23.7505	29.9933	26.1334	51.0537	-1.50369	6.37715e-08	2.9574e-07	NANOGP1	transcribed_unprocessed_pseudogene
ENSG00000248015	694.453	740.369	783.265	286.039	255.46	240.226	499.969	-1.50482	3.21131e-52	8.388e-51	AC005329.1	lncRNA
ENSG00000135617	550.582	667.843	540.94	229.244	189.268	200.021	396.316	-1.50734	4.99686e-38	8.7428e-37	PRADC1	protein_coding
ENSG00000113140	3910.33	4188.37	4108.09	1414.7	1462.43	1414.22	2749.69	-1.50803	3.66313e-196	7.06461e-194	SPARC	protein_coding
ENSG00000204262	77.4688	79.577	87.7715	24.7831	34.1303	27.1385	55.1449	-1.50885	2.30698e-08	1.10854e-07	COL5A2	protein_coding
ENSG00000274253	27.6674	32.2337	30.5292	11.3589	10.3425	10.0513	20.3639	-1.50933	0.000541454	0.00169308	AC138649.1	lncRNA
ENSG00000127586	1272.7	1152.36	1205.9	440.933	417.838	417.129	817.81	-1.50941	1.87985e-83	8.9625e-82	CHTF18	protein_coding
ENSG00000104899	96.836	85.6209	83.0013	34.0768	31.0276	28.1436	59.7844	-1.51072	5.01025e-09	2.52729e-08	AMH	protein_coding
ENSG00000133302	513.692	637.624	558.112	200.33	207.885	190.975	384.77	-1.51166	3.37145e-40	6.25291e-39	SLF1	protein_coding
ENSG00000130830	2760.29	2764.04	2746.68	955.183	968.06	975.98	1861.7	-1.51233	6.15942e-172	9.75242e-170	MPP1	protein_coding
ENSG00000183508	36.8899	30.2191	43.8858	12.3916	15.5138	11.0564	24.9928	-1.51289	0.000166955	0.000554499	TENT5C	protein_coding
ENSG00000109586	48.8791	55.4017	47.7019	12.3916	19.6508	21.1077	34.1888	-1.51357	1.11989e-05	4.24237e-05	GALNT7	protein_coding
ENSG00000177432	69.1686	73.5332	70.5988	19.62	24.8221	30.1539	47.9828	-1.5138	1.7274e-07	7.74342e-07	NAP1L5	protein_coding
ENSG00000236830	23.0562	28.2045	24.805	11.3589	4.13701	11.0564	17.103	-1.51519	0.00205738	0.00592608	CBR3-AS1	lncRNA
ENSG00000213215	40.5789	43.3141	36.2534	14.4568	12.411	15.0769	27.0152	-1.51702	6.74881e-05	0.000234881	OR2F1	protein_coding
ENSG00000253313	97.7583	97.7085	80.1392	28.9136	35.1646	32.1641	61.9747	-1.5177	3.02109e-09	1.55044e-08	C1orf210	protein_coding
ENSG00000198624	3845.77	3933.52	3815.2	1278.4	1359.01	1408.19	2606.68	-1.51874	1.50891e-190	2.74493e-188	CCDC69	protein_coding
ENSG00000279821	158.627	131.957	166.957	47.501	57.9181	54.277	102.873	-1.51961	7.08407e-14	4.907e-13	AC145098.2	TEC
ENSG00000271936	90.3803	108.789	91.5877	27.881	35.1646	38.1949	65.3329	-1.5199	1.42267e-09	7.47444e-09	AC012073.1	lncRNA
ENSG00000275632	15.6782	20.1461	17.1727	9.29367	3.10276	6.03077	11.904	-1.52242	0.00921496	0.0237075	AL035461.2	lncRNA
ENSG00000100162	376.277	364.644	341.546	122.883	132.384	121.621	243.226	-1.52247	4.46982e-31	6.2378e-30	CENPM	protein_coding
ENSG00000182492	42.4234	32.2337	42.9317	18.5873	9.30827	13.0667	26.4252	-1.52322	0.000123458	0.000417054	BGN	protein_coding
ENSG00000100583	47.9569	47.3433	37.2075	15.4895	16.548	14.0718	29.7695	-1.52344	3.055e-05	0.000110718	SAMD15	protein_coding
ENSG00000125144	891.814	1094.94	868.175	287.071	325.79	377.929	640.953	-1.52548	3.82509e-46	8.43625e-45	MT1G	protein_coding
ENSG00000150051	11.9892	35.2556	20.9888	10.3263	7.23977	6.03077	15.3051	-1.52792	0.00528784	0.0142847	MKX	protein_coding
ENSG00000152253	695.375	662.806	694.54	217.885	244.084	249.272	460.66	-1.52907	3.36558e-54	9.11585e-53	SPC25	protein_coding
ENSG00000073111	3881.74	4254.85	3715.98	1396.12	1383.83	1325.77	2659.71	-1.52935	1.79882e-154	2.27289e-152	MCM2	protein_coding
ENSG00000187240	183.527	194.41	210.842	74.3494	66.1922	63.3231	132.107	-1.53036	5.10939e-18	4.33672e-17	DYNC2H1	protein_coding
ENSG00000272931	24.9007	23.168	25.759	6.19578	8.27402	11.0564	16.559	-1.53049	0.00172114	0.00501843	AC099568.2	lncRNA
ENSG00000101057	6109.89	6317.81	5813.91	2123.09	2197.79	1988.15	4091.77	-1.53184	3.60041e-204	7.32941e-202	MYBL2	protein_coding
ENSG00000188338	5161.82	4895.5	4967.68	1667.7	1814.08	1707.71	3369.08	-1.5339	2.93024e-215	6.47937e-213	SLC38A3	protein_coding
ENSG00000176890	4430.48	5130.2	4440.09	1644.98	1632.05	1554.93	3138.79	-1.53463	2.64736e-145	3.0146e-143	TYMS	protein_coding
ENSG00000102048	248.085	264.921	232.785	91.9041	80.6717	84.4308	167.133	-1.53655	2.15239e-22	2.19518e-21	ASB9	protein_coding
ENSG00000235217	165.082	166.205	165.049	65.0557	54.8154	51.2616	111.245	-1.53687	9.04742e-16	6.89852e-15	TSPY26P	transcribed_processed_pseudogene
ENSG00000177984	1722.76	1550.24	1637.13	540.066	602.969	549.806	1100.49	-1.53689	1.07423e-100	6.75341e-99	LCN15	protein_coding
ENSG00000224366	20.2895	16.1169	17.1727	8.26104	7.23977	3.01539	12.0159	-1.53802	0.00807668	0.0210343	AC243964.1	unprocessed_pseudogene
ENSG00000162881	543.204	492.572	523.767	188.971	180.994	165.846	349.226	-1.54235	7.85981e-43	1.57503e-41	OXER1	protein_coding
ENSG00000118514	81.1578	76.5551	83.9553	30.9789	26.8906	25.1282	54.111	-1.54297	1.20515e-08	5.91329e-08	ALDH8A1	protein_coding
ENSG00000278535	1625.92	1577.44	1676.24	544.196	583.318	546.79	1092.32	-1.54351	2.79666e-112	2.05543e-110	DHRS11	protein_coding
ENSG00000118515	222.262	207.505	229.923	85.7083	72.3977	68.3488	147.691	-1.54367	5.02154e-20	4.61989e-19	SGK1	protein_coding
ENSG00000261183	26.7452	17.1242	27.6671	7.22841	6.20552	11.0564	16.0045	-1.54648	0.00230439	0.00658435	SPINT1-AS1	lncRNA
ENSG00000169683	2311.15	2324.86	2363.15	814.745	821.196	755.857	1565.16	-1.54937	6.33399e-149	7.48695e-147	LRRC45	protein_coding
ENSG00000109099	442.679	450.265	411.19	155.927	148.932	139.713	291.451	-1.55283	1.82471e-37	3.12859e-36	PMP22	protein_coding
ENSG00000198830	8994.68	9356.85	8401.26	2865.55	3123.44	3117.91	5976.62	-1.55452	2.82632e-213	6.14366e-211	HMGN2	protein_coding
ENSG00000129910	187.216	159.154	135.473	60.9252	58.9524	44.2257	107.658	-1.55594	6.2186e-14	4.31684e-13	CDH15	protein_coding
ENSG00000267500	91.3025	83.6062	107.806	33.0442	27.9248	35.1795	63.1439	-1.55595	1.25819e-09	6.63907e-09	ZNF887P	transcribed_unprocessed_pseudogene
ENSG00000176945	177.994	162.176	168.865	53.6968	58.9524	60.3077	113.665	-1.55759	1.42517e-16	1.13036e-15	MUC20	protein_coding
ENSG00000114841	493.403	491.564	500.87	176.58	158.241	169.867	331.754	-1.55776	3.16841e-43	6.4194e-42	DNAH1	protein_coding
ENSG00000273604	7076.41	7712.93	6643.92	2390.54	2585.63	2295.71	4784.19	-1.55944	9.90683e-163	1.41961e-160	EPOP	protein_coding
ENSG00000148019	1875.85	2037.78	1864.19	697.025	619.517	642.277	1289.44	-1.56027	4.71286e-115	3.63018e-113	CEP78	protein_coding
ENSG00000174807	136.493	159.154	109.714	46.4684	43.4386	47.2411	90.4182	-1.56207	1.90721e-12	1.20999e-11	CD248	protein_coding
ENSG00000167550	61.7906	74.5405	66.7827	23.7505	25.8563	19.0975	45.303	-1.56391	1.65371e-07	7.42995e-07	RHEBL1	protein_coding
ENSG00000132646	8568.6	9474.7	8620.69	3007.02	3000.37	3007.35	5946.45	-1.56436	1.92504e-245	5.42606e-243	PCNA	protein_coding
ENSG00000278952	35.0454	32.2337	44.8398	8.26104	13.4453	16.0821	24.9846	-1.5678	0.000124975	0.000421679	AP003068.4	TEC
ENSG00000005187	449.135	435.155	445.536	125.981	172.72	149.764	296.382	-1.56838	7.47641e-36	1.22615e-34	ACSM3	protein_coding
ENSG00000196747	7380.75	7886.18	7054.16	2494.83	2579.43	2446.48	4973.64	-1.56939	2.10715e-225	5.00448e-223	H2AC13	protein_coding
ENSG00000100024	58.1016	74.5405	56.2882	15.4895	24.8221	23.118	42.06	-1.57238	7.07039e-07	3.00009e-06	UPB1	protein_coding
ENSG00000277399	15.6782	20.1461	19.0808	4.13052	8.27402	6.03077	12.2234	-1.57329	0.00592844	0.0158615	GPR179	protein_coding
ENSG00000186998	16.6005	18.1315	17.1727	6.19578	7.23977	4.02052	11.5601	-1.57398	0.0070176	0.018492	EMID1	protein_coding
ENSG00000152778	308.953	318.308	269.039	83.643	102.391	114.585	199.486	-1.57483	6.1804e-25	6.93167e-24	IFIT5	protein_coding
ENSG00000287097	45.1901	49.3579	70.5988	23.7505	19.6508	12.0615	36.7683	-1.57647	6.87496e-06	2.65376e-05	AL590550.1	lncRNA
ENSG00000184357	2583.22	2802.32	2410.85	911.812	893.594	803.098	1734.15	-1.57963	2.23572e-118	1.81475e-116	H1-5	protein_coding
ENSG00000157856	19.3672	13.095	13.3565	5.16315	4.13701	6.03077	10.1916	-1.58045	0.0114315	0.0288888	DRC1	protein_coding
ENSG00000007944	660.329	624.529	635.389	220.983	212.022	209.067	427.053	-1.58095	2.42335e-55	6.67657e-54	MYLIP	protein_coding
ENSG00000118257	19.3672	14.1023	12.4025	5.16315	4.13701	6.03077	10.2005	-1.58162	0.0114055	0.0288342	NRP2	protein_coding
ENSG00000263006	69.1686	72.5259	76.323	26.8484	20.6851	25.1282	48.4465	-1.58462	3.51815e-08	1.66979e-07	ROCK1P1	transcribed_unprocessed_pseudogene
ENSG00000137834	1047.67	1045.58	992.2	350.062	355.783	322.646	685.658	-1.58532	5.42572e-81	2.48962e-79	SMAD6	protein_coding
ENSG00000163453	355.988	398.892	345.362	105.328	125.145	135.692	244.401	-1.58584	7.75147e-31	1.0701e-29	IGFBP7	protein_coding
ENSG00000176273	132.804	121.884	124.025	36.1421	52.7469	37.1898	84.1319	-1.58817	1.50203e-12	9.59819e-12	SLC35G1	protein_coding
ENSG00000177613	35.0454	20.1461	24.805	6.19578	10.3425	10.0513	17.7643	-1.59135	0.00106269	0.00319256	CSTF2T	protein_coding
ENSG00000006740	154.938	146.059	141.198	41.3052	58.9524	46.2359	98.1146	-1.5946	1.52267e-14	1.09341e-13	ARHGAP44	protein_coding
ENSG00000288049	23.0562	32.2337	19.0808	7.22841	7.23977	10.0513	16.4817	-1.59653	0.00142107	0.00419645	AC010889.2	lncRNA
ENSG00000166819	100.525	102.745	100.174	37.1747	27.9248	35.1795	67.2872	-1.5968	7.45519e-11	4.29238e-10	PLIN1	protein_coding
ENSG00000110887	134.648	146.059	122.117	41.3052	47.5756	44.2257	89.3218	-1.59698	1.02962e-13	7.06142e-13	DAO	protein_coding
ENSG00000015413	1523.55	1561.32	1515.97	484.304	533.674	501.559	1020.06	-1.59822	1.31037e-114	1.00033e-112	DPEP1	protein_coding
ENSG00000132437	1317.89	1362.88	1259.33	429.574	424.044	447.282	873.501	-1.59831	6.79895e-100	4.22259e-98	DDC	protein_coding
[truncated: 728 more rows]
